# Supplementary material for: Microbial and clinical disparities in pneumonia: insights from metagenomic next-generation sequencing in patients with community-acquired and severe pneumonia
Source: Front Microbiol. 2025 Jun 20;16:1538109. doi: 10.3389/fmicb.2025.1538109 (PMC12227010; doi:10.3389/fmicb.2025.1538109)
Supplement: Supplementary file 1 [file Table_1.xlsx]

## Sheet: CAP
NO./相对丰度	G- Neisseria	G+ 链球菌属 Streptococcus	G+ Peptoniphilus	G- Prevotella	G- Alloprevotella	G- Aggregatibacter	G- 嗜血杆菌属 Haemophilus	G- Veillonella	G- Fusobacterium	G+ Gemella	G- Tannerella	G- Porphyromonas	G- Capnocytophaga	G+ Rothia	G- Kingella	G- Treponema	G+ Staphylococcus	G- Pyramidobacter	G- Campylobacter	G+ Parvimonas	G- Lautropia	G+ Lactobacillus	G+ Actinomyces	G+ Granulicatella	G+ Propionibacterium	G- Megasphaera	G- Mycoplasma	G+ 棒状杆菌属 Corynebacterium	G+ Atopobium	G+ Abiotrophia	G- Bacteroides	G- Dialister	G+ Peptostreptococcus	G+ Dolosigranulum	G+ 艰难杆菌属 Mogibacterium	G+ Solobacterium	G- Leptotrichia	G+ Olsenella	G- Moraxella	G- Megasphaera	G- Aggregatibacter	G+ 微球菌属 Micrococcus	G- Eikenella	G- Cardiobacterium	G+ Bifidobacterium	G+ Slackia	G+ Atopobium	G- Dialister	Malassezia
1	0.447	0.359	0.036	0.014		0.011	0.009	0.009	0.009	0.003	0.001
2	0.024	89% *		0.006			0.009	0.001			0.001	0.004	0.001	0.001		0.001
3		0.073					0.022
4		0.729																																															0.007
5				0.004													0.001
6		0.157		0.016				0.013	0.001				0.002	0.001		0.001		0.001	0.001
7		0.144					0.007	0.003				0.006		0.001		0.001				0.002
8	0.003	73.9% *		0.005			0.109	0.008	0.001	0.002		0.002	0.005	0.003							0.001
9		0.83	0.035	0.006			0.014	0.003
10	0.006	77.5% *	0.024	0.001	0.001	0.001		0.001			0.001		0.001
11	0.313						0.09		0.01	0.016
12		0.579						0.003						0.001								0.001
13	0.074	0.791		0.004				0.011	0.003	0.002		0.006		0.003									0.002	0.002	0.001	0.001
14		0.256						0.039									0.016										0.04	0.023
15		0.712					0.053					0.001	0.001
16		86.9% *		0.036	0.003		0.009	0.015	0.002					0.004									0.007			0.003			0.001
17	0.14	0.233		0.001				0.001	0.001	0.001		0.001	0.001	0.002										0.001				0.001
18	0.026	0.272		0.044	0.005		0.016	0.025	0.013		0.003	0.051	0.006	0.016		0.009							0.01	0.007																									0.814
19	0.078	58.5% *	0.029	0.001	0.001	0.005	0.251			0.001	0.001	0.005		0.005		0.001								0.001
20	0.03	51.7% *	0.254	0.004		0.003		0.026															0.001	0.002
21																												0.027
22	0.004	95.7% *		0.002	0.001			0.002				0.001	0.001	0.001				0.001										0.001	0.001	0.001
23				0.016			0.087	0.004	0.01		0.021	0.304				0.028			0.006	0.012											0.025	0.015	0.005
24		0.222						0.001			0.001			0.004
25	0.013	76.6% *	0.085	0.007			0.005	0.002			0.002	0.005	0.003	0.018		0.017																		0.019
26	0.112	75.9% *	0.049	0.007	0.001		0.023	0.003	0.005	0.003	0.001	0.003	0.001	0.006									0.006
27	0.004	96.9% *	0.02	0.001			0.001		0.001			0.001	0.001										0.001					0.001
28	0.034	79.5% *	0.028	0.003				0.009					0.002	0.001					0.001		0.001		0.002				0.002		0.001
29												0.001																0.006						0.003
30																				0.023
31		66.5% *		0.002				0.004		0.001		0.001	0.001	0.001
32		0.073	0.003					0.001				0.001		0.001							0.001													0.001
33	0.016	90.6% *	0.054	0.001	0.001			0.001	0.002			0.001	0.001	0.001										0.001											0.001
34	0.111	0.531	0.087	0.042		0.005	0.089	0.014	0.015	0.004		0.003	0.001	0.042						0.004													0.002
35		92.8% *	0.041	0.001				0.012	0.001		0.001	0.001	0.001	0.004		0.001								0.001												0.001
36				0.033			0.021		0.017	0.02						0.032
37	0.001	0.102	0.014	0.001				0.001		0.001		0.001		0.002										0.001	0.001
38		0.462	0.048	0.098			0.069	0.045		0.031			0.006						0.023				0.006		0.003												0.008												0.664
39		83.8% *		0.042	0.002		0.018	0.006	0.002			0.002							0.002				0.003	0.002			0.004		0.001	0.001																			0.603
40		0.573		0.012				0.06																	0.002
41	0.255	68.7% *		0.001				0.001				0.001	0.001								0.001			0.001						0.001																			0.053
42		0.369		0.01									0.006	0.025
43		0.613		0.044				0.02						0.144			0.003
44																												0.119						0.024
45	0.188	0.432	0.038	0.006			0.265	0.002	0.007	0.003		0.004
46																			0.001	0.001
47	0.012	80.7% *		0.044			0.01	0.026	0.004			0.01	0.001	0.004			0.002						0.005
48		92.2% *	0.031	0.001			0.024	0.002	0.001	0.001	0.001			0.003														0.001		0.001				0.001
49		64.2% *		0.01				0.023					0.007				0.002		0.003		0.002				0.004			0.009											0.005										0.267
50		0.001		0.001
51	0.009							0.001			0.001	0.001					0.001				0.001			0.001			0.003			0.003								0.001
52	0.012	60.8% *		0.021			0.07	0.019	0.002	0.004		0.001	0.001			0.001			0.001																	0.001
53	0.029	76.8% *		0.004				0.01			0.001								0.001		0.001						0.014																						0.101
54				0.671				0.062				0.007	0.036	0.002		0.006		0.007	0.007			0.004											0.005				0.027	0.003		0.022									0.601
55		80.4% *		0.012			0.037	0.013				0.001	0.002	0.008		0.002				0.002	0.001											0.001
56		0.025
57		81.8% *	0.059	0.004			0.07	0.01	0.003	0.001		0.001	0.002	0.007									0.003	0.001		0.001			0.001
58							0.357																																0.011
59		0.005	0.001	0.001								0.001								0.001
60											0.001						0.013							0.001				0.019		0.002					0.002														0.297
61												0.007
62		96.3% *	0.025				0.001	0.001		0.001	0.001	0.001		0.001						0.001	0.001			0.001				0.001
63		0.001		0.001									0.001
64	0.007	88.2% *	0.039	0.002			0.006	0.001		0.001		0.001		0.001						0.001																					0.001
65	0.105			0.007				0.002			0.009	0.18						0.012		0.002											0.002				0.012
66																	0.013								0.002			0.088											0.003
67		0.568										0.01		0.005
68		0.112					0.06																																			0.004
69	0.209	0.316		0.012			0.257	0.003		0.068		0.001	0.001						0.002				0.005																			0.001
70	0.039	0.896					0.003			0.001				0.001										0.002
71							0.018																		0.003
72	0.084	74.7% *	0.026	0.002			0.074	0.001	0.001	0.001			0.001	0.001	0.001									0.001
73		0.074		0.001				0.002									0.005			0.001		0.001
74		0.898	0.06					0.003			0.001	0.005	0.001	0.003																								0.001
75		0.179	0.006					0.001														0.005		0.001																					0.001
76		0.577																										0.215
77		64.2% *		0.01			0.096	0.009	0.001	0.004			0.001	0.003		0.001			0.001				0.001														0.001				0.003
78	0.025	50.9% *										0.001												0.002			0.001	0.002		0.001													0.001
79		0.09															0.006											0.107
80							0.001														0.001
81			0.008	0.012				0.001	0.003			0.022				0.001			0.001	0.009	0.001			0.001							0.006							0.007								0.001
82		0.27		0.024				0.051
83	0.088	0.683		0.016			0.008	0.022	0.003	0.007		0.002	0.003	0.002					0.003		0.002
84	0.009	80.8% *		0.023			0.011	0.009	0.003			0.002		0.015
85		0.001																		0.001					0.001
86							0.008																					0.037
87		77.7% *	0.086	0.002				0.004					0.015	0.001							0.001			0.001						0.001
88		0.224															0.088								0.003																								0.103
89		0.046
90	0.032	83.6% *		0.005	0.001		0.063	0.003	0.002	0.001	0.001	0.003								0.001
91	0.018	90.2% *		0.002	0.001		0.015	0.001	0.004	0.003		0.003	0.003	0.002							0.001									0.001
92		81.0% *		0.09	0.004		0.005	0.023		0.001	0.001	0.004	0.004	0.006		0.001							0.003						0.002
93			0.013	0.001			0.001	0.001						0.001										0.001
94		0.05		0.017				0.008					0.001								0.001	0.002								0.001										0.001
95																	0.003
96		0.489		0.002			0.009		0.001	0.002		0.002		0.005		0.001			0.001
97				0.049
98	0.078	0.368		0.166	0.003		0.103	0.048	0.029	0.019	0.003	0.003		0.019		0.004			0.006
99								0.035						0.003			0.01				0.006																												0.002
100	0.015	91.2% *		0.005	0.001			0.003			0.001	0.003	0.001											0.002			0.001		0.001	0.001
101		0.704		0.016			0.021	0.013	0.054		0.004	0.017	0.005	0.015		0.007			0.003	0.025															0.003
102		0.017
103		0.087
104		92.7% *		0.003	0.001			0.012						0.001						0.001			0.002			0.001			0.001			0.001
105				0.001			0.009							0.001
106								0.001
107	0.241	0.464		0.021			0.029	0.01	0.02		0.002	0.031	0.003			0.009
108		0.278																							0.012														0.002
109		79.9% *	0.066	0.002				0.002					0.002	0.009
110		0.905
111		0.001						0.001
112		84.1% *		0.003			0.065					0.002								0.002
113		77.7% *	0.018				0.006	0.001		0.001									0.001						0.001		0.001	0.008
114		0.087		0.011				0.008				0.004	0.002						0.007		0.017				0.003
115				0.01			0.065	0.017												0.003
116		75.5% *		0.009			0.072	0.016	0.001			0.002	0.001	0.007										0.005			0.001			0.002						0.001
117				0.001									0.001
118		0.649	0.046				0.003					0.003
119		0.765		0.011				0.024	0.001												0.004	0.003
120			0.038	0.005			0.352	0.002	0.027			0.007		0.001		0.005				0.001																											0.001	0.001
121	0.109	0.315	0.014	0.002	0.001		0.176		0.002	0.001		0.003		0.001					0.001									0.003
122	0.018	84.3% *	0.04	0.007				0.001			0.001			0.001		0.001				0.001																											0.003
123		0.122
124				0.081				0.008				0.082				0.319			0.009	0.009
125		0.438		0.012			0.011					0.006										0.011
126				0.075	0.009		0.011	0.011	0.005	0.028		0.014	0.005	0.008		0.006			0.003				0.021						0.004
127		0.001		0.001										0.001											0.001
128	0.421	0.243	0.032	0.008			0.064	0.003	0.001	0.002		0.002		0.004					0.001																0.001						0.004
129	0.081	0.469	0.03	0.005			0.091		0.004	0.001	0.001	0.003		0.001						0.003				0.002
130	0.007	86.8% *		0.016				0.013		0.007				0.006					0.001			0.017	0.001			0.001			0.001
131		0.009		0.003				0.004																	0.002
132		0.492		0.012			0.017				0.003		0.008	0.006
133	0.113	0.674		0.012			0.044	0.007		0.006										0.003
134	0.054	64.0% *		0.019	0.002		0.223	0.006	0.003					0.002					0.001				0.003	0.001	0.001
135		0.021		0.002				0.002		0.001		0.001	0.001	0.001										0.001																									0.644
136	0.085	72.9% *		0.004	0.003		0.071	0.003	0.004			0.001		0.001					0.001	0.004
137														0.004
138	0.01	0.851		0.013	0.001		0.053	0.001	0.005			0.003	0.001	0.001		0.002				0.002															0.001
139	0.025	87.2% *		0.012				0.02			0.001	0.001		0.003					0.001				0.001				0.004		0.002			0.001						0.001
140	0.065	0.354					0.07			0.001				0.001			0.003					0.001																			0.002
141	0.07	0.579	0.043	0.008			0.112	0.002				0.01		0.005		0.001
142		0.251											0.002						0.004
143		0.803		0.045			0.038	0.009						0.009
144	0.002	83.6% *		0.008			0.001	0.003	0.003	0.006		0.003	0.001	0.009		0.001
145	0.056	86.2% *	0.024	0.001			0.013	0.001		0.002		0.001	0.001	0.001
146	0.01	95.0% *		0.001			0.003	0.001																0.001				0.001	0.001
147		92.5% *	0.04	0.001			0.006	0.001	0.002			0.001		0.001		0.001					0.001			0.002
148	0.002	93.0% *	0.051	0.001			0.002	0.001				0.003	0.001	0.001							0.001			0.001										0.001
149		84.5% *	0.096	0.001			0.023	0.001			0.001	0.001	0.001	0.005										0.001																									0.026
150		97.4% *	0.015	0.001	0.001		0.001	0.001			0.001	0.001	0.001	0.001		0.001					0.001		0.001
151		0.037
152							0.046
153	0.016	93.3% *	0.026	0.003			0.01		0.001					0.004					0.001				0.001
154		0.36
155				0.26	0.041			0.263					0.004	0.045								0.004	0.005	0.008		0.01	0.027		0.012									0.001											0.002
156		0.248	0.042																																							0.037
157		87.5% *		0.001	0.001			0.002			0.001		0.001	0.001					0.001			0.001						0.001
158	0.343	0.256		0.057			0.113	0.042	0.004				0.002	0.003					0.003		0.001			0.001																			0.005
159	0.015	93.1% *		0.003	0.001		0.001	0.002	0.002			0.001				0.001			0.001	0.001			0.002							0.001
160		73.0% *	0.031	0.001				0.004					0.001	0.001										0.001						0.001
161		63.2% *	0.024	0.002			0.025	0.002				0.001												0.001
162		92.1% *	0.023	0.005			0.02	0.009						0.002	0.001				0.001				0.004	0.001					0.001	0.002
163	0.009	0.154	0.007	0.001			0.003			0.001		0.001	0.001	0.001
164	0.14	0.589	0.057	0.011	0.01		0.087		0.013	0.016		0.003
165	0.003	91.6% *	0.024				0.037			0.001	0.001	0.001	0.001			0.001									0.001
166								0.006
167		0.67		0.039	0.017		0.014		0.012			0.012		0.005		0.001
168		0.025		0.001
169	0.142	0.414		0.003	0.001		0.326	0.004	0.002	0.001		0.003		0.004		0.001								0.002				0.003
170		87.4% *	0.091	0.001				0.005						0.001										0.001						0.001					0.001			0.001
171	0.351	0.261		0.011			0.243	0.009	0.009	0.002		0.015	0.001	0.006		0.001			0.001		0.001		0.002
172		0.615	0.115	0.123				0.034			0.008	0.022		0.014		0.003			0.002	0.01		0.006								0.003					0.005			0.003
173	0.039	0.099		0.022			0.087		0.007	0.005				0.022
174		89.1% *	0.066	0.002			0.006	0.002	0.001	0.001											0.001		0.002	0.001					0.001	0.001
175		54.2% *		0.002				0.003	0.001		0.001	0.001		0.001		0.001				0.001		0.002													0.001
176		56.3% *		0.001				0.001				0.001						0.001	0.001								0.002					0.001						0.001											0.001
177		88.5% *	0.031	0.001				0.007					0.001	0.01					0.001			0.002	0.001			0.001	0.004
178	0.094	81.2% *		0.002			0.002		0.002	0.006		0.001		0.001					0.001	0.001	0.001
179	0.161	58.4% *		0.012			0.016			0.005		0.004					0.008		0.002	0.002								0.054						0.024
180																	0.008				0.01
181																									0.008			0.022
[truncated: 1 more columns]

## Sheet: SP
NO./Relative Abundance	G- Neisseria	G+ 链球菌属 Streptococcus	G+ Peptoniphilus	G- Prevotella	G- Alloprevotella	G- Aggregatibacter	G- 嗜血杆菌属 Haemophilus	G- Veillonella	G- Fusobacterium	G+ Gemella	G- Tannerella	G- Porphyromonas	G- Capnocytophaga	G+ Rothia	G+ Staphylococcus	G- Pyramidobacter	G- Campylobacter	G+ Parvimonas	G- Lautropia	G+ Lactobacillus	G+ Actinomyces	G+ Granulicatella	G- Mycoplasma	G+ 棒状杆菌属 Corynebacterium	G+ Atopobium	G- Bacteroides	G+ Propionibacterium	G+ Abiotrophia	G- Lautropia	G- Eikenella	G+ 艰难杆菌属 Mogibacterium	G- Leptotrichia	G+ Olsenella	G+ 微球菌属 Micrococcus	G+ Dolosigranulum	G- Moraxella	Malassezia	Candida
1																								0.209
2	0.068	0.386	0.017	0.004	0.001		0.06	0.002	0.006			0.004	0.001	0.003				0.001			0.003	0.002
3													0.001											0.032
4		72.7% *		0.008			0.158	0.006				0.001	0.001	0.001							0.005	0.002			0.001				0.002
5		0.625	0.074	0.005				0.034			0.01	0.001	0.049	0.099			0.006												0.008	0.008	0.007	0.002
6																								81.0% *
7								0.009			0.003																				0.003		0.002
8		0.158		0.024				0.018			0.001		0.009	0.005						0.004			0.04										0.012
9															0.003							0.005		0.735							0.002
10				0.029								0.004				0.003				0.008				0.045	0.004								0.006	0.028	0.004
11		64.3% *	0.092	0.008		0.008	0.063	0.035	0.01	0.038	0.001	0.002		0.016								0.014						0.005
12		0.098						0.008							0.195									0.031			0.013										0.001
13		0.222													0.011					0.001				0.05														0.172
14		0.093						0.001							0.001							0.001						0.001
15																																		0.006
16		0.481		0.001						0.001		0.001			0.017					0.001				0.001										0.001
17	54.5% *			0.013	0.002						0.005	0.027	0.004	0.002			0.062								0.009	0.002		0.003			0.002			0.121
18																								0.001
19		58.7% *																						0.002
20		84.9% *	0.036	0.001					0.001		0.001	0.001	0.001	0.007														0.001
21	0.345	0.157		0.007			0.082	0.005						0.004					0.002		0.061			0.014			0.007							0.011		0.011
22																								0.008
