# Supplementary material for: Microbial and clinical disparities in pneumonia: insights from metagenomic next-generation sequencing in patients with community-acquired and severe pneumonia
Source: Front Microbiol. 2025 Jun 20;16:1538109. doi: 10.3389/fmicb.2025.1538109 (PMC12227010; doi:10.3389/fmicb.2025.1538109)
Supplement: Supplementary file 2 [file Table_2.xlsx]

## Sheet: CAP-204cases
Patient Demographics and Clinical Information				The diagnostic criteria for severe community-acquired pneumonia					PSI										Pathogen Clinical Identification	Clinical Information and Routine Testing
NO.	Gender	Detection Results（mNGS）	Discharge Diagnosis	Primary Criteria		Secondary criteria			Step 1: Risk Stratification: Class I and Classes II–V							Step 2: Risk Stratification for Class II, III, IV, and V		PSI Classification	Traditional Culture	Length of hospital stay	Inflammatory cytokines
									Potential Risks		Medical History
				Mechanical Ventilation Therapy	The use of vasoactive agents （YES/NO）	Multilobar infiltration （YES/NO）	Altered consciousness （YES/NO）	Systolic blood pressure <90 mmHg requires aggressive fluid resuscitation (YES/NO)	Pulse ≥ 125 beats/min (Yes/No)	Temperature <35℃ or ≥40℃ (Yes/No)	Malignant Tumor Disease (Yes/No)	Congestive Heart Failure (Yes/No)	Cerebrovascular Disease (Yes/No)	Renal Disease (Yes/No)	Liver disease(YES/NO)	Age	Hematocrit (%) (HCT)				CRP mg/L	PCT ng/mL
1	Female	Staphylococcus aureus (1282), Aspergillus flavus (100), and Human Herpesvirus type 4 (129).	Aspergillus pneumonia Community-acquired pneumonia, non-severe Acute pharyngitis Aortic atherosclerosis Hypokalemia Thoracic vertebral degenerative disease Lumbar vertebral degenerative disease with arteriosclerosis	NO	NO	NO	NO	NO	NO	NO	NO	NO	NO	NO	NO	59	37	I	Commensal microbiota	11	13.99	0.027
2	Female	Candida albicans (486), Circovirus (312)	Pulmonary Candidiasis Community-Acquired Pneumonia, Non-severe(Right-sided) Sinusitis Chronic Gastritis	NO	NO	NO	NO	NO	NO	NO	NO	NO	NO	NO	NO	41	37.7	I	Minimal growth of normal microbiota	9	1.09	0.036
3	Female	Streptococcus anginosus (3375) Human herpesvirus 4 (625)	Community-acquired pneumonia, non-severe Chronic rhinitis Chronic sinusitis Chronic pharyngitis	NO	NO	NO	NO	NO	NO	NO	NO	NO	NO	NO	NO	41	38.3	I	Commensal microbiota	8	2.25	0.026
4	Female	Legionella pneumophila (359), Candida albicans (23446)	Community-acquired pneumonia Pulmonary fungal infection Type 2 diabetes mellitus (Small amount of) pleural effusion on the right side Hypoalbuminemia Moderate anemia Abnormal liver function test results Hyponatremia	NO	NO	NO	NO	NO	NO	NO	NO	NO	NO	NO	YES	50	26.3	IV	Pending external examination	14	281.13	14.88
5	Male	Pharyngoconjunctival Streptococcus (706) Circovirus (28)	Community-acquired pneumonia, non-severe; Solitary pulmonary nodule (ground-glass nodule in the apical segment of the left upper lobe); Chronic sinusitis; Hepatitis B surface antigen carrier; Hyperuricemia.	NO	NO	YES	NO	NO	NO	NO	NO	NO	NO	NO	YES	35	43.6	II	Commensal microbiota	7	6.47	0.027
6	Female	Pharyngitis Streptococcus(299), Haemophilus influenzae (428), Human herpesvirus 4 (354)	Community-acquired pneumonia, non-severe Bronchial asthma Allergic rhinitis Pulmonary space-occupying lesion (old tuberculosis not excluded) Thyroid nodule (Low-grade) cervical intraepithelial neoplasia Human papillomavirus (HPV) infection (types 52, 53, 58) Gallbladder polyp Hepatic hemangioma (S3) Hepatitis B surface antigen (HBsAg) carrier	NO	NO	NO	NO	NO	NO	NO	NO	NO	NO	NO	YES	59	40.4	II	Commensal microbiota	8	0.56	＜0.02
7	Female	Haemophilus influenzae (5415), Pseudomonas aeruginosa (23420), Streptococcus anginosus (41), Human herpesvirus 4 (112), Human herpesvirus 7 (98), Anellovirus (22), Human herpesvirus 6B (19), Human herpesvirus 5 (CMV) (18).	Community-acquired pneumonia, non-severe (Right middle lobe) atelectasis Aortic sclerosis Coronary atherosclerosis Degenerative disease of the thoracic spine	NO	NO	YES	NO	NO	NO	NO	NO	NO	NO	NO	NO	53	36.2	I	Pending external examination	10	1.54	0.04
8	Male	Acinetobacter baumannii (150) Mycobacterium abscessus (226) Cryptococcus neoformans (348384) Human herpesvirus 4 (Epstein-Barr virus, EBV) (192971) Human herpesvirus 5 (Cytomegalovirus, CMV) (626) Circovirus (196) Human herpesvirus 7 (132) Human herpesvirus 6B (19)	Novel Cryptococcus pneumonia Bronchiectasis with infection Pulmonary non-tuberculous mycobacteriosis Nephrotic syndrome Grade 1 hypertension Aortic sclerosis Degenerative changes of the thoracic spine	NO	NO	YES	NO	NO	NO	NO	NO	NO	NO	YES	NO	64	35.5	IV	Commensal microbiota	7	2.89	0.047
9	Male	Cryptococcus neoformans (285)	Community-acquired pneumonia, non-severe Cryptococcal pneumonia (pending exclusion) Solitary pulmonary nodule (dorsal segment of the left lower lobe) (Right-sided) pleuritis Postoperative status, other specified (post-craniotomy)	NO	NO	NO	NO	NO	NO	NO	NO	NO	YES	NO	NO	50	34	II	Commensal microbiota	14	77.77	0.046
10	Male	Negative	Community-acquired pneumonia, non-severe Acute suppurative tonsillitis Hypertriglyceridemia Abnormal liver function test results Thrombocytopenia Anemia	NO	NO	YES	NO	NO	NO	NO	NO	NO	NO	NO	YES	39	36.6	II	Commensal microbiota	9	304.18	39.53
11	Male	Mycoplasma pneumoniae (1093369) Candida albicans (276) Human herpesvirus 4 (137) Circovirus (39)	Community-acquired pneumonia, non-severe Mycoplasma pneumoniae pneumonia (Mild left-sided) pleural effusion (Mild) fatty liver	NO	NO	YES	NO	NO	NO	NO	NO	NO	NO	NO	YES	24	41.9	II	Commensal microbiota	8	99.28	0.077
12	Female	Streptococcus pneumoniae (463) Haemophilus influenzae (37) Human herpesvirus 4 (143)	Community-acquired pneumonia, non-severe Bronchiectasis with infection Postoperative status, other specified (post-living donor liver transplantation, cesarean section)	NO	NO	YES	NO	NO	NO	NO	NO	NO	NO	NO	YES	32	36.1	II	Commensal microbiota	6	53.2	0.023
13	Male	Streptococcus pneumoniae (229130) Human herpesvirus 5 (303) Human herpesvirus 4 (83)	Community-acquired pneumonia, non-severe Chronic gastritis	NO	NO	NO	NO	NO	NO	NO	NO	NO	NO	NO	NO	27	41.1	I	Commensal microbiota	8	53.88	0.258
14	Male	Mycoplasma pneumoniae (865300)	Community-acquired pneumonia, non-severe Mycoplasma pneumonia	NO	NO	NO	NO	NO	YES	NO	NO	NO	NO	NO	NO	22	37.2	I	Commensal microbiota	8	77.64	0.368
15	Male	Negative	Community-acquired pneumonia, non-severe Pulmonary space-occupying lesion (pulmonary nodule) Emphysema Hyperuricemia Hepatic cyst Lumbar degenerative disease	NO	NO	YES	NO	NO	NO	NO	NO	NO	NO	YES	YES	64	42.6	III	Commensal microbiota	6	5.91	0.066
16	Female	Streptococcus pneumoniae (966)	Community-acquired pneumonia, non-severe Atelectasis of the right middle lobe Pulmonary space-occupying lesions (multiple bilateral pulmonary nodules) Fatty liver Post-surgical status, other specified (post-hysterectomy)	NO	NO	NO	NO	NO	NO	NO	YES	NO	NO	NO	YES	54	35.9	IV	Minimal growth of normal microbiota	11	94.22	0.049
17	Male	Acinetobacter baumannii (329341) Stenotrophomonas maltophilia (596) Candida albicans (186) Human herpesvirus 1 (21910) Human herpesvirus 4 (10612) Human herpesvirus 5 (95)	Pulmonary infection Chronic obstructive pulmonary disease (COPD) Pulmonary encephalopathy Type II respiratory failure Tracheostomy status Hypoproteinemia Hypokalemia Hypertension	NO	NO	YES	NO	NO	NO	NO	YES	NO	NO	NO	NO	70	33.4	IV	Minimal growth of normal microbiota	10	59.64	0.155
18	Male	Acinetobacter baumannii (345613) Klebsiella pneumoniae (49143) Enterobacter cloacae complex (18) Candida tropicalis (93787) Candida glabrata (69684) Human herpesvirus 4 (18522) (Epstein-Barr virus, EBV) Human herpesvirus 5 (540) (Cytomegalovirus, CMV) Human herpesvirus 7 (85) (HHV-7)	Pulmonary fungal infection Community-acquired pneumonia, non-severe Severe anemia Hypoalbuminemia Chronic obstructive pulmonary disease (COPD) Post-stroke sequelae Liver cyst Gallbladder polyp Hypokalemia Degenerative changes in the thoracic spine Degenerative changes in the lumbar spine (Multiple) thoracic vertebral compression fractures (Multiple) lumbar vertebral compression fractures	NO	NO	YES	NO	NO	NO	NO	NO	NO	YES	NO	YES	65	18.1	IV	Acinetobacter baumannii	14	153.46	8.44
19	Female	Mycobacterium fortuitum (173), Human herpesvirus 6B (255), Human coronavirus OC43 (40)	Pulmonary infection Pulmonary nontuberculous mycobacteriosis (Mycobacterium fortuitum) Pulmonary space-occupying lesion (multiple nodules in both lungs, nature to be determined) Mediastinal lymphadenopathy (Right) hilar lymphadenopathy Pulmonary emphysema Chronic superficial gastritis Reflux esophagitis Gastric polyp (removed by forceps) (Mild) pericardial effusion Thoracic spondylotic degenerati…	NO	NO	YES	NO	NO	NO	NO	YES	NO	NO	NO	NO	75	35.1	IV	Commensal microbiota	9	22.44	0.064
20	Female	Burkholderia gladioli (300), Pseudomonas aeruginosa (494), Klebsiella pneumoniae (34)	Community-acquired pneumonia, non-severe Bronchiectasis with infection Bronchial asthma, non-critical Chronic pharyngitis Pleural adhesions Aortic sclerosis Coronary atherosclerosis Pericardial effusion Thoracic vertebral degenerative changes	NO	NO	NO	NO	NO	NO	NO	NO	NO	NO	NO	NO	57	42.3	IV	Commensal microbiota	9	1.98	＜0.02
21	Male	Human adenovirus type 1 (1801), Circovirus (211)	Community-acquired pneumonia, non-severe	NO	NO	YES	NO	NO	NO	NO	NO	NO	NO	NO	NO	15	41	I	Commensal microbiota	8	0.48	＜0.02
22	Female	Circovirus (18)	Community-acquired pneumonia, non-severe	NO	NO	NO	NO	NO	NO	NO	NO	NO	NO	NO	YES	63	42.3	III	Minimal growth of normal microbiota	8	12.37	0.059
23	Female	Human Herpesvirus 7 (HHV-7) 180	Community-acquired pneumonia, non-severe	NO	NO	YES	NO	NO	NO	NO	NO	NO	NO	NO	NO	47	39.1	I	Commensal microbiota	8	5.52	0.056
24	Female	Staphylococcus aureus (67)	Community-acquired pneumonia, non-severe	NO	NO	YES	NO	NO	NO	NO	NO	NO	NO	NO	YES	27	40.1	II	Commensal microbiota	10	3.08	0.048
25	Female	Mycobacterium tuberculosis complex (33) Tropheryma whipplei (3798) Pneumocystis jirovecii (8) Human herpesvirus 4 (68) (Epstein-Barr virus) Human respiratory syncytial virus A (256550)	Community-acquired pneumonia, non-severe	NO	NO	NO	NO	NO	NO	NO	NO	YES	NO	YES	YES	56	35.9	III	Commensal microbiota	11	11.99	0.042
26	Female	Whooping cough Bordetella (7), Human herpesvirus type 7 (123), Circovirus (21), Rhinovirus type C (121)	Community-acquired pneumonia, non-severe	NO	NO	NO	NO	NO	NO	NO	NO	NO	NO	NO	NO	35	40.8	I	Commensal microbiota	4	＜0.8	0.026
27	Male	Mycoplasma pneumoniae (3527760), Rhinovirus A (6656)	Community-acquired pneumonia, non-severe Mycoplasma infection Thalassemia Rhinitis	NO	NO	NO	NO	NO	NO	NO	NO	NO	NO	NO	NO	15	36	I	Commensal microbiota	9	43.73	0.177
28	Female	Chlamydia psittaci (46)	Community-acquired pneumonia, non-severe Psittacosis (Chlamydia psittaci infection) Pleural effusion Hypokalemia Diabetes (questionable diagnosis) Abnormal liver function test results (liver dysfunction) Adrenal gland hypertrophy	NO	NO	NO	NO	NO	NO	NO	NO	NO	NO	NO	YES	58	32.3	III	Commensal microbiota	8	>320.00	0.133
29	Female	Negative	Community-acquired pneumonia, non-severe	NO	NO	NO	NO	NO	NO	NO	NO	NO	NO	NO	NO	25	37.3	I	Commensal microbiota	7	131.94	0.149
30	Female	Streptococcus pneumoniae (4009)	Non-severe community-acquired pneumonia (CAP) Bronchiectasis with infection Pleural thickening Pleural adhesion Hepatitis B surface antigen (HBsAg) carrier Hepatic calcification	NO	NO	YES	NO	NO	NO	NO	NO	NO	NO	NO	YES	34	38.6	II	Commensal microbiota	8	38.42	0.281
31	Male	Streptococcus pneumoniae (2552), Human respiratory syncytial virus type 3 (292660)	Community-acquired pneumonia, non-severe Pulmonary space-occupying lesion (right upper lung lobe) Hyperuricemia	NO	NO	NO	NO	NO	NO	NO	NO	YES	NO	NO	NO	14	44.4	I	Commensal microbiota	8	43.77	0.257
32	Male	Chlamydia psittaci (25010), Streptococcus intermedius (915), Human herpesvirus 7 (300)	Community-acquired pneumonia, non-severe Chlamydia psittaci infection Migraine Fatty liver disease Postoperative status, other specified (e.g., post-nasal polypectomy, post-nephrolithotomy)	NO	NO	NO	NO	NO	NO	NO	NO	NO	NO	YES	YES	64	42	IV	Commensal microbiota	7	242.34	0.358
33	Male	Mycoplasma hominis (1158), Chlamydia psittaci (184), Candida albicans (345), Human herpesvirus 4 (44)	Non-severe community-acquired pneumonia (CAP) Chlamydia psittaci infection Mycoplasma pneumoniae pneumonia Pulmonary space-occupying lesion (pulmonary nodule)	NO	NO	NO	NO	NO	NO	NO	NO	NO	NO	YES	YES	46	39.9	III	Commensal microbiota	11	32.05	0.223
34	Male	Chlamydia psittaci (149)	Non-severe community-acquired pneumonia (CAP) Chlamydia psittaci infection Impaired glucose tolerance (IGT) Abnormal liver function test results	NO	NO	YES	NO	NO	NO	NO	NO	NO	NO	YES	YES	65	42.9	IV	Commensal microbiota	4	29.03	0.116
35	Male	Circovirus (16), Human Herpesvirus 4 (9)	Community-acquired pneumonia, non-severe Chest pain (pleurisy) Bronchial asthma, non-critical Allergic rhinitis	NO	NO	NO	NO	NO	NO	NO	NO	NO	YES	NO	NO	30	43.6	I	Commensal microbiota	6	54.3	0.11
36	Female	Enterococcus faecium (88), Candida glabrata (214), Human herpesvirus 4 (8)	Pulmonary Infection Malignant Breast Tumor	NO	NO	YES	NO	NO	NO	NO	YES	NO	NO	NO	NO	55	33.2	III	Commensal microbiota	13	31.09	0.058
37	Male	Streptococcus constellatus (12) Human herpesvirus 4 (90) Human herpesvirus 6B (22) Human herpesvirus 7 (8)	Non-severe community-acquired pneumonia (CAP) Solitary pulmonary nodule (SPN)	NO	NO	NO	NO	NO	NO	NO	NO	NO	NO	YES	NO	62	43.1	III	Commensal microbiota	9	29.26	0.041
38	Male	Escherichia coli (3096), Pseudomonas aeruginosa (375), Chlamydia psittaci (4), Human herpesvirus 4 (1964), Human herpesvirus 7 (19)	Community-acquired pneumonia, non-severe Chlamydia psittaci infection Pulmonary space-occupying lesions (multiple nodules in both lungs)	NO	NO	NO	NO	NO	NO	NO	NO	NO	NO	NO	YES	58	44.9	III	No bacterial or fungal growth was observed in blood culture after 5 days	7	72.75	0.124
39	Male	Streptococcus pneumoniae (1025), Staphylococcus aureus (1004), Human herpesvirus 7 (564), Human herpesvirus 4 (239)	Community-acquired pneumonia, non-severe Pleuritis Pulmonary space-occupying lesion (ground-glass nodule in the apical segment of the right upper lobe)	NO	NO	NO	NO	NO	NO	NO	NO	NO	NO	NO	NO	32	41	I	Commensal microbiota	9	1.62	0.051
40	Female	Mycoplasma hominis (39032) Chlamydia psittaci (2691) Streptococcus digestivus (171) Ureaplasma parvum (254) Candida albicans (2814)	Community-acquired pneumonia, non-severe Bronchial asthma, non-critical Hypertension	NO	NO	NO	NO	NO	NO	NO	NO	NO	NO	NO	YES	47	35	II	Minimal growth of normal microbiota	7	0.274	0.805
41	Male	Streptococcus constellatus (3190), Haemophilus influenzae (439), Escherichia coli (3481), Pseudomonas aeruginosa (1661), Pasteurella multocida (17), Pneumocystis jirovecii (2)	Community-acquired pneumonia, non-severe Bronchiectasis with infection	NO	NO	YES	NO	NO	NO	NO	NO	NO	NO	NO	YES	64	37.8	III	Minimal growth of normal microbiota	14	139.99	0.08
42	Male	Candida glabrata (9), Polyomavirus (17), Human herpesvirus 5 (15), Human herpesvirus 4 (11)	Community-acquired pneumonia, non-severe	NO	NO	NO	NO	NO	NO	NO	NO	NO	NO	NO	NO	25	37.8	Ⅱ	Sputum culture showed normal flora, and fungal culture was negative	3	72.43	0.066
43	Male	Haemophilus influenzae (14), Candida albicans (28), Human herpesvirus 4 (18), Severe acute respiratory syndrome coronavirus 2 (287)	Community-acquired pneumonia, non-severe Bronchiectasis with infection	NO	NO	YES	NO	NO	NO	NO	NO	NO	NO	NO	NO	64	42.8	Ⅱ	Sputum culture showed a small amount of normal flora, and fungal culture was negative	5	64.56	0.153
44	Male	Enterococcus faecium (720), Haemophilus influenzae (5), Candida albicans (40), Candida glabrata (16), SARS-CoV-2 (1743)	Community-acquired pneumonia, non-severe Bronchiectasis with infection	NO	NO	YES	NO	NO	NO	NO	NO	NO	YES	NO	YES	73	28	Ⅳ	Sputum culture showed a small amount of normal flora, and fungal culture was negative	7	73.25	1.08
45	Male	SARS-CoV-2 (38)	Community-Acquired Pneumonia, Non-Severe Novel Coronavirus Infection	NO	NO	YES	NO	NO	NO	NO	NO	NO	YES	NO	NO	67	27	Ⅲ	Sputum culture showed a small amount of normal flora, and fungal culture was negative	5	11.97	0.153
46	Male	Human herpesvirus type 4 (20)	Community-Acquired Pneumonia, Non-Severe	NO	NO	YES	NO	NO	NO	NO	NO	NO	YES	YES	NO	78	56.8	Ⅲ	Sputum culture showed a small amount of normal flora, and fungal culture was negative	8	2.42	0.081
47	Male	Enterococcus faecium (4447), Escherichia coli (3503), Pseudomonas aeruginosa (207), Human herpesvirus 4 (40), Human herpesvirus 7 (8), Severe acute respiratory syndrome coronavirus 2 (11031)	Community-Acquired Pneumonia, Non-Severe	NO	NO	YES	NO	NO	NO	NO	NO	NO	YES	YES	YES	86	36.5	Ⅳ	Sputum culture showed a small amount of normal flora, and fungal culture was negative	9	29.01	0.084
48	Male	Haemophilus influenzae (72)	Community-Acquired Pneumonia, Non-Severe	NO	NO	YES	NO	NO	NO	NO	NO	NO	NO	NO	NO	32	35.1	Ⅱ	Sputum culture showed a small amount of normal flora, and fungal culture was negative	8	87.1	0.08
49	Male	Chlamydia psittaci (252)	Community-acquired pneumonia, non-severe Chlamydia psittaci infection	NO	NO	NO	NO	NO	NO	NO	NO	NO	NO	NO	YES	22	40.7	Ⅱ	Sputum culture showed a small amount of normal flora, and fungal culture was negative	9	138.68	0.208
50	Female	Streptococcus anginosus (15), Moraxella catarrhalis (43), Human adenovirus type 2 (5), Rhinovirus C (5508)	Bronchiectasis with infection Community-acquired pneumonia, non-severe Pulmonary space-occupying lesions (multiple pulmonary nodules)	NO	NO	YES	NO	NO	NO	NO	NO	NO	NO	NO	NO	29	36.2	Ⅱ	Sputum culture showed a small amount of normal flora, and fungal culture was negative	7	19.22	0.044
51	Female	Streptococcus pneumoniae (5), Human herpesvirus 6B (4)	Bronchiectasis with infection Community-acquired pneumonia, non-severe Pulmonary space-occupying lesions (multiple pulmonary nodules)	NO	NO	YES	NO	NO	NO	NO	NO	NO	NO	NO	NO	39	36.7	Ⅱ	Sputum culture showed a small amount of normal flora, and fungal culture was negative	6	2.2	0.036
52	Male	Pseudomonas aeruginosa (99), Candida albicans (13)	Community-acquired pneumonia, non-severe Pulmonary space-occupying lesions (multiple pulmonary nodules)	NO	NO	YES	NO	NO	NO	NO	NO	NO	NO	NO	NO	40	41.8	Ⅱ	Sputum culture showed a small amount of normal flora, and fungal culture was negative	5	25.22	0.117
53	Female	Pseudomonas aeruginosa (261), Aspergillus fumigatus (88), Human herpesvirus 5 (59), Human herpesvirus 4 (42), Circovirus (17)	Aspergillus Pneumonia Bronchiectasis Chronic Obstructive Pulmonary Disease (COPD)	NO	NO	YES	NO	NO	NO	NO	NO	NO	NO	NO	NO	71	32.3	Ⅲ	Blood culture showed no bacterial or fungal growth; sputum culture revealed normal flora; fungal culture was negative.	14	155.83	0.934
54	Male	Klebsiella pneumoniae (39806)	Community-acquired pneumonia, non-severe Encapsulated empyema Lung mass (left lower lobe)	NO	NO	NO	NO	NO	NO	NO	NO	YES	NO	NO	YES	61	25.8	Ⅳ	Pleural puncture fluid culture: Klebsiella pneumoniae; Pleural puncture fluid fungal culture: negative; Sputum fungal culture: negative	25	146.96	0.658
55	Female	Human herpesvirus 4 (54)	Community-acquired pneumonia, non-severe Pulmonary space-occupying lesions (multiple pulmonary nodules)	NO	NO	NO	NO	NO	NO	NO	NO	NO	NO	NO	YES	56	35.6	Ⅱ	Sputum culture showed a small amount of normal flora, and fungal culture was negative	10	15.31	0.192
56	Male	Enterococcus faecalis (391) Escherichia coli (367) Candida albicans (271) Human herpesvirus 4 (5076) Hepatitis B virus (1029) Human herpesvirus 5 (446) Circovirus (15) Severe acute respiratory syndrome coronavirus 2 (18)	Community-acquired pneumonia, non-severe	NO	NO	YES	NO	NO	NO	NO	NO	NO	YES	YES	NO	79	28.6	Ⅴ	Escherichia coli was identified in sputum culture, while fungal culture was negative	13	48.48	0.359
57	Female	Mycoplasma pneumoniae (627647)	Community-acquired pneumonia, non-severe	NO	NO	YES	NO	NO	NO	NO	NO	NO	NO	NO	NO	24	43.1	Ⅱ	Sputum culture showed a small amount of normal flora, and fungal culture was negative	4	38.28	0.084
58	Male	Hepatitis B virus (8583), Human herpesvirus 4 (246), Circovirus (14)	Community-acquired pneumonia, non-severe Pulmonary space-occupying lesions (multiple pulmonary nodules)	NO	NO	NO	NO	NO	NO	NO	NO	NO	NO	NO	NO	33	43.2	Ⅱ	Sputum culture showed a small amount of normal flora, and fungal culture was negative	4	5.68	0.072
59	Male	Group A Streptococcus (85), Candida albicans (10), Pneumocystis jirovecii (5)	Community-acquired pneumonia, non-severe Bronchial asthma Pulmonary space-occupying lesions (multiple solid nodules in the left upper lobe and right lower lobe)	NO	NO	NO	NO	NO	NO	NO	NO	NO	NO	NO	YES	38	46.7	Ⅱ	Sputum culture showed a small amount of normal flora, and fungal culture was negative	10	45.19	0.054
60	Male	Intermediate Streptococcus (433), Human Herpesvirus 5 (12)	Community-acquired pneumonia, non-severe Pulmonary space-occupying lesions (multiple pulmonary nodules)	NO	NO	NO	NO	NO	NO	NO	NO	NO	NO	YES	YES	78	31.2	Ⅴ	Sputum culture showed a small amount of normal flora, and fungal culture was negative	15	14.11	0.384
61	Male	Tropheryma whipplei (28548), Klebsiella pneumoniae (11095), Human herpesvirus 7 (66), Human herpesvirus 6B (12)	Pulmonary infection Thyroid nodule	NO	NO	YES	NO	NO	NO	NO	NO	NO	NO	YES	NO	58	43.2	Ⅱ	The sputum culture identified Klebsiella pneumoniae, while the fungal culture was negative	3	16.21	0.066
62	Female	Pseudomonas aeruginosa (9780), Escherichia coli (110), Aspergillus fumigatus (37750), Aspergillus flavus (100), Pneumocystis jirovecii (3), SARS-CoV-2 (NA)15	Hyperuricemia Pulmonary Aspergillosis (Aspergillus fumigatus, Aspergillus flavus) Pulmonary Infection	NO	NO	NO	NO	NO	NO	NO	NO	NO	NO	NO	YES	62	43.3	Ⅲ	Sputum culture showed a small amount of normal flora, and fungal culture was negative	9	5.07	0.044
63	Male	Streptococcus pneumoniae (220), Circovirus (14), Human herpesvirus 4 (5)	Community-acquired pneumonia, non-severe COPD	NO	NO	YES	NO	NO	NO	NO	NO	NO	YES	NO	NO	68	34.2	Ⅲ	Sputum culture showed a small amount of normal flora, and fungal culture was negative	8	127.22	1.14
64	Male	Mycoplasma hominis (16), Circovirus (2241), Human herpesvirus 5 (1181), Human herpesvirus 7 (28), Severe acute respiratory syndrome coronavirus 2 (BF.7) (17458)	Community-acquired pneumonia, non-severe Pulmonary space-occupying lesion (pulmonary nodule) Hypokalemia	NO	NO	YES	NO	NO	NO	NO	NO	NO	NO	NO	NO	55	38.3	Ⅱ	Sputum culture showed a small amount of normal flora, and fungal culture was negative	9	83.96	0.129
65	Male	Cryptococcus neoformans (9)	Community-Acquired Pneumonia, Non-Severe Pulmonary Cryptococcosis (Cryptococcus neoformans) Sinusitis Hyperuricemia	NO	NO	NO	NO	NO	NO	NO	NO	NO	NO	NO	NO	35	41.9	Ⅱ	Sputum culture showed a small amount of normal flora, and fungal culture was negative	7	68.4	0.069
66	Male	Klebsiella pneumoniae (4), Hepatitis GB virus C (386), Severe acute respiratory syndrome coronavirus 2 (12)	Pulmonary infection (Right) pulmonary cavity Pulmonary space-occupying lesion (multiple nodules in both lungs) (Bilateral) thyroid nodules (Right) renal calculus Hepatitis C-related liver cirrhosis (Multiple) gallbladder calculi Type 2 diabetes mellitus	NO	NO	YES	NO	NO	NO	NO	NO	NO	NO	YES	YES	69	40	Ⅳ	Sputum culture showed a small amount of normal flora, and fungal culture was negative	10	6.63	0.125
67	Female	Aspergillus fumigatus (1100), Human herpesvirus 4 (1902)	Pulmonary aspergillosis (Aspergillus fumigatus) Allergic bronchopulmonary aspergillosis (ABPA) Community-acquired pneumonia, non-severe Bronchial asthma	NO	NO	YES	NO	NO	NO	NO	NO	NO	NO	NO	NO	31	41.6	Ⅱ	Sputum culture showed normal flora, and fungal culture was negative	11	35.04	0.029
68	Male	Staphylococcus aureus (121499), Tropheryma whipplei (68), Klebsiella pneumoniae (772), Human herpesvirus 4 (62), Human herpesvirus 7 (26)	Community-acquired pneumonia, non-severe Bronchiectasis with hemoptysis Chronic obstructive pulmonary disease (COPD) Pulmonary space-occupying lesions (pulmonary nodules) Pulmonary emphysema complicated by pulmonary bullae	NO	NO	YES	NO	NO	NO	NO	NO	NO	NO	NO	NO	73	39.4	Ⅲ	Sputum culture showed normal flora, and fungal culture was negative	7	0.55	0.032
69	Male	Streptococcus anginosus (537), Human herpesvirus 6A (6242), Human polyomavirus 5 (36)	Community-acquired pneumonia, non-severe Pulmonary space-occupying lesion (pulmonary nodule)	NO	NO	YES	NO	NO	NO	NO	NO	NO	NO	NO	NO	59	47.2	Ⅱ	Sputum culture showed normal flora, and fungal culture was negative	4	1.83	0.052
70	Male	Pneumocystis jirovecii (52)	Community-acquired pneumonia, non-severe Sphenoid sinusitis (fungal infection?) Nasopharyngeal malignancy (post-chemoradiotherapy) Coronary atherosclerosis Aortic arteriosclerosis	NO	NO	YES	NO	NO	NO	NO	YES	NO	NO	NO	NO	66	35.2	Ⅳ	Sputum culture revealed Acinetobacter baumannii, while fungal culture was negative	5	1.12	≤0.02
71	Female	Klebsiella pneumoniae (75150), Enterococcus faecium (1111), Enterococcus faecalis (697), Candida glabrata (32), Candida albicans (6), Human herpesvirus 4 (15591), Human herpesvirus 5 (1475), Human herpesvirus 7 (83)	Community-acquired pneumonia, non-severe Bronchiectasis Atelectasis (Bilateral) pleural effusion	NO	NO	YES	NO	NO	NO	NO	NO	NO	NO	NO	NO	87	24.5	Ⅳ	Sputum culture: Klebsiella pneumoniae; Fungal culture: negative	18	20.71	0.13
72	Male	Haemophilus influenzae (20423)	Community-acquired pneumonia, non-severe	NO	NO	YES	NO	NO	NO	NO	NO	NO	NO	NO	NO	51	39.1	Ⅱ	Sputum culture showed normal flora, and fungal culture was negative	6	23.16	0.057
73	Male	Pseudomonas aeruginosa (45), Human herpesvirus 7 (39), Human herpesvirus 6B (5)	Community-acquired pneumonia, non-severe Type 2 diabetes mellitus Hypercholesterolemia	NO	NO	YES	NO	NO	NO	NO	NO	NO	NO	NO	NO	73	39.5	Ⅲ	Sputum culture showed normal flora, and fungal culture was negative	7	32.8	0.032
74	Male	Human herpesvirus 7 (20)	Community-acquired pneumonia, non-severe	NO	NO	YES	NO	NO	NO	NO	NO	NO	NO	NO	NO	32	44.9	Ⅱ	The sputum bacterial culture showed normal flora, and the fungal culture was negative	8	32.34	0.071
75	Male	Haemophilus influenzae (3056)	Community-acquired pneumonia, non-severe (Bilateral) pleural effusion Hypertensive heart disease with heart failure	NO	NO	YES	NO	NO	NO	NO	NO	YES	YES	YES	YES	65	40.5	Ⅳ	The sputum bacterial culture showed normal flora, and the fungal culture was negative	7	71.53	0.085
76	Male	Streptococcus constellatus (15747)	Lung abscess associated with pneumonia Type 2 diabetes mellitus Urinary tract stones	NO	NO	YES	NO	NO	NO	NO	NO	NO	NO	YES	NO	52	31.8	Ⅳ	The sputum bacterial culture showed normal flora, and the fungal culture was negative	14	261.8	0.256
77	Female	Negative	Pulmonary Infection Urinary Tract Infection Hyperuricemia	NO	NO	YES	NO	NO	NO	NO	NO	NO	NO	NO	NO	35	39.9	Ⅱ	The sputum bacterial culture showed normal flora, and the fungal culture was negative	6	6.86	0.044
78	Female	Negative	Community-acquired pneumonia, non-severe Pulmonary space-occupying lesion (pulmonary nodule) Organizing pneumonia	NO	NO	NO	NO	NO	NO	NO	NO	NO	NO	NO	NO	21	37.1	Ⅱ	The sputum bacterial culture showed normal flora, and the fungal culture was negative	3	11.66	0.037
79	Female	Klebsiella pneumoniae (703), Whipple’s pathogen (657), Human herpesvirus 7 (7)	Community-acquired pneumonia, non-severe Bronchial asthma (?)	NO	NO	YES	NO	NO	NO	NO	NO	NO	NO	NO	NO	28	45.7	Ⅱ	The sputum bacterial culture showed normal flora, and the fungal culture was negative	8	0.22	0.031
80	Male	Aspergillus fumigatus (3), Human herpesvirus 4 (7)	Community-acquired pneumonia, non-severe Bronchial asthma	NO	NO	YES	NO	NO	NO	NO	YES	NO	NO	NO	YES	77	36.6	Ⅳ	The sputum bacterial culture showed normal flora, and the fungal culture was negative	6	90.3	0.099
81	Female	Human herpesvirus 7 (29)	Community-acquired pneumonia, non-severe (Right middle lobe) atelectasis (Bilateral) sinusitis (Moderate) obstructive sleep apnea-hypopnea syndrome (OSAHS)	NO	NO	NO	NO	NO	NO	NO	NO	NO	NO	NO	NO	38	36.6	Ⅱ	The sputum bacterial culture showed normal flora, and the fungal culture was negative	8	5.24	0.032
82	Male	Haemophilus influenzae (20577) Streptococcus pneumoniae (646) Tropheryma whipplei (62) Circovirus (46) Human herpesvirus 4 (37) Influenza A virus H1N1 (4951)	Community-acquired pneumonia, non-severe Influenza A (H1N1) virus pneumonia Pulmonary Space-Occupying Lesion (Pulmonary Nodule) Hypertension Stage 2 (Very High Risk) Type 2 Diabetes Mellitus Aortic Atherosclerosis	NO	NO	YES	NO	NO	NO	NO	NO	NO	NO	NO	NO	74	43	Ⅲ	The sputum culture identified Streptococcus pneumoniae, while fungal culture was negative	8	37.53	0.121
83	Male	Streptococcus anginosus (137), Streptococcus constellatus (124), Klebsiella pneumoniae (105), Human herpesvirus 7 (11)	Community-acquired pneumonia, non-severe Pulmonary space-occupying lesion (pulmonary nodule)	NO	NO	YES	NO	NO	NO	NO	NO	NO	NO	NO	NO	66	40.4	Ⅱ	The sputum bacterial culture showed normal flora, and the fungal culture was negative	9	＜0.8	0.034
84	Male	Tropheryma whipplei (3950) Aspergillus fumigatus (2)	Pulmonary infection Hyperuricemia Subcutaneous lipoma Occasional premature ventricular contraction (PVC)	NO	NO	YES	NO	NO	NO	NO	NO	NO	NO	NO	NO	35	44.3	Ⅱ	The sputum bacterial culture showed normal flora, and the fungal culture was negative	3	3.23	0.057
85	Female	Ureaplasma urealyticum (6)	Pulmonary infection Hemoptysis Pulmonary space-occupying lesion (multiple nodules in both lungs)	NO	NO	YES	NO	NO	NO	NO	NO	NO	NO	NO	NO	37	37.3	Ⅱ	The sputum bacterial culture showed normal flora, and the fungal culture was negative	3	＜0.8	＜0.02
86	Female	Haemophilus influenzae (2177), Human herpesvirus 4 (43), Circovirus (10), Hepatitis GB virus C (3966)	Community-acquired pneumonia, non-severe	NO	NO	YES	NO	NO	NO	NO	NO	NO	NO	NO	NO	55	39.1	Ⅱ	The bacterial culture revealed normal flora, and the fungal culture was negative	6	17.78	0.043
87	Female	Haemophilus influenzae (38), Tropheryma whipplei (22)	Community-acquired pneumonia, non-severe Pleural effusion Hyperlipidemia Tricuspid regurgitation (mild reflux) Sinusitis Cervical degenerative disease	NO	NO	YES	NO	NO	NO	NO	NO	NO	NO	NO	NO	46	40.7	Ⅱ	The bacterial culture revealed normal flora, and the fungal culture was negative	5	1.62	0.027
88	Female	Aspergillus fumigatus (39), Influenza A virus H1N1 (6305)	Community-acquired pneumonia, non-severe Influenza A (H1N1)-associated pneumonia Pulmonary fungal infection Pulmonary space-occupying lesion (nodule in the right lower lung lobe) Fatty liver Hypokalemia	NO	NO	YES	NO	NO	NO	NO	NO	NO	NO	NO	NO	39	37.7	Ⅱ	The bacterial culture revealed normal flora, and the fungal culture was negative	10	2.78	0.039
89	Male	Cryptococcus neoformans (91), Rhinovirus C (363)	Novel Cryptococcal Pneumonia	NO	NO	NO	NO	NO	NO	NO	NO	NO	NO	NO	NO	25	40.4	Ⅱ	The bacterial culture revealed normal flora, and the fungal culture was negative	9	11.36	0.058
90	Female	Hepatitis B virus (234)	Community-acquired pneumonia, non-severe Hepatitis B virus infection Hepatic cirrhosis secondary to hepatitis B	NO	NO	YES	NO	NO	NO	NO	NO	NO	NO	NO	YES	61	37.1	Ⅲ	The bacterial culture revealed normal flora, and the fungal culture was negative	7	0.86	0.055
91	Female	Mycoplasma pneumoniae (178002), Haemophilus influenzae (69), Chryseobacterium indologenes (22), Aspergillus fumigatus (10), Human herpesvirus 4 (32)	Community-acquired pneumonia, non-severe Pulmonary space-occupying lesion (pulmonary nodule)	NO	NO	YES	NO	NO	NO	NO	NO	NO	NO	NO	NO	53	37.4	Ⅱ	The bacterial culture revealed normal flora, and the fungal culture was negative	12	42.84	0.182
92	Female	Moraxella catarrhalis (7)	Pulmonary infection Interstitial pneumonia Anti-synthetase syndrome (to be ruled out) Pulmonary space-occupying lesion (pulmonary nodule)	NO	NO	YES	NO	NO	NO	NO	NO	NO	NO	NO	NO	36	35.9	Ⅱ	The bacterial culture revealed normal flora, and the fungal culture was negative	5	＜0.8	0.041
93	Male	Streptococcus pneumoniae (134), Human herpesvirus 4 (19), Human herpesvirus 5 (14), Circovirus (12)	Bronchiectasis with infection Chronic obstructive pulmonary disease with acute exacerbation Bronchial asthma (acute exacerbation phase) Pulmonary space-occupying lesion (ground-glass nodule in the middle lobe of the right lung) Urinary tract infection Hyperuricemia	NO	NO	YES	NO	NO	NO	NO	NO	NO	NO	NO	NO	63	46.5	Ⅱ	The bacterial culture revealed normal flora, and the fungal culture was negative	5	41.95	0.046
94	Male	Aspergillus fumigatus (147), Human herpesvirus 7 (29), Influenza A virus H1N1 (470), Severe acute respiratory syndrome coronavirus 2 (32)	Community-acquired pneumonia, non-severe Influenza A (H1N1) virus pneumonia Pulmonary Aspergillosis Pulmonary Space-occupying Lesions (Pulmonary Nodules) Hypokalemia Aortic Atherosclerosis Thoracic Vertebral Degenerative Changes Thyroid Nodules	NO	NO	YES	NO	NO	NO	NO	NO	NO	NO	NO	NO	47	44.6	Ⅱ	The bacterial culture revealed normal flora, and the fungal culture was negative	12	13.92	0.044
95	Male	Mycoplasma hominis (484), Chryseobacterium gadei (66), Human herpesvirus 5 (1976), Circovirus (1604), Human herpesvirus 7 (37), Human herpesvirus 1 (9), SARS-CoV-2 (BF.7.14) (18261)	Community-acquired pneumonia, non-severe Coronavirus disease 2019 (COVID-19) Pulmonary space-occupying lesions (pulmonary nodules)	NO	NO	YES	NO	NO	YES	NO	NO	NO	NO	NO	NO	55	38.3	Ⅱ	The bacterial culture revealed normal flora, and the fungal culture was negative	15	114.75	0.127
96	Female	Human herpesvirus type 4 (103)	Community-acquired pneumonia, non-severe Pulmonary space-occupying lesion (pulmonary nodule)	NO	NO	YES	NO	NO	NO	NO	NO	NO	NO	NO	NO	63	42.8	Ⅱ	The bacterial culture revealed normal flora, and the fungal culture was negative	8	1.13	0.032
97	Female	Streptococcus pneumoniae (158), Pseudomonas aeruginosa (16235), Pneumocystis jirovecii (55), Human herpesvirus 5 (292), Human herpesvirus 4 (135), Circovirus (28), Rhinovirus C (164)	Community-acquired pneumonia, non-severe COPD	NO	NO	YES	NO	NO	NO	NO	NO	NO	NO	NO	NO	70	43.7	Ⅲ	The bacterial culture revealed normal flora, and the fungal culture was negative	8	2.98	0.047
98	Female	Mycobacterium kansasii (11), Pseudomonas aeruginosa (70), Human herpesvirus 5 (110)	Community-acquired pneumonia, non-severe Mycobacterium kansasii infection (?) Bronchial asthma (acute exacerbation phase) Chronic obstructive pulmonary disease with acute exacerbation Hypertension Hyperuricemia Aortic sclerosis	NO	NO	YES	NO	NO	NO	NO	NO	NO	NO	NO	NO	65	42.6	Ⅱ	The bacterial culture revealed normal flora, and the fungal culture was negative	8	6.33	0.047
99	Male	Klebsiella pneumoniae (1339), Tropheryma whipplei (398), Pneumocystis jirovecii (111), Circovirus (7), Human herpesvirus 4 (5)	Pulmonary Infection Chronic Pulmonary Tuberculosis Hepatitis B Surface Antigen Carrier	NO	NO	YES	NO	NO	NO	NO	NO	NO	NO	NO	NO	49	42.7	Ⅱ	Bacterial culture: Klebsiella pneumoniae; fungal culture negative	8	3.47	0.037
100	Male	Tropheryma whipplei (212954)	Community-acquired pneumonia, non-severe	NO	NO	YES	NO	NO	NO	NO	NO	NO	NO	NO	NO	17	43.4	Ⅱ	The bacterial culture revealed normal flora, and the fungal culture was negative	13	＜0.8	0.03
101	Male	Streptococcus pneumoniae (506)	Community-acquired pneumonia, non-severe Reflux esophagitis Chronic gastritis Hypokalemia Aortic arteriosclerosis	NO	NO	YES	NO	NO	NO	NO	NO	NO	NO	NO	NO	52	44.3	Ⅱ	The bacterial culture revealed normal flora, and the fungal culture was negative	6	4.02	0.03
102	Female	Streptococcus constellatus (304), Moraxella catarrhalis (22528), Staphylococcus aureus (109)	Pulmonary infection (Right) renal calculus Hyperuricemia	NO	NO	YES	NO	NO	NO	NO	NO	NO	NO	NO	NO	33	36.6	Ⅱ	The bacterial culture revealed normal flora, and the fungal culture was negative	6	2.21	＜0.02
103	Male	Escherichia coli (89), Tropheryma whipplei (4), Influenza A virus H1N1 (3739)	Community-acquired pneumonia, non-severe Influenza A (H1N1) virus pneumonia	NO	NO	NO	NO	NO	NO	NO	NO	NO	NO	NO	NO	36	42.7	Ⅱ	The bacterial culture revealed normal flora, and the fungal culture was negative	6	65.47	0.069
104	Female	Streptococcus constellatus (100), Aspergillus flavus (3), Influenza A virus H1N1 (1336)	Pulmonary infection Bronchial asthma Grade 2 hypertension (very high risk) Hepatic cyst	NO	NO	YES	NO	NO	NO	NO	NO	NO	NO	NO	NO	53	36	Ⅱ	The bacterial culture revealed normal flora, and the fungal culture was negative	5	1.33	0.037
105	Female	Aspergillus flavus (57), Rhinovirus C (4)	Allergic Bronchopulmonary Aspergillosis Acute Exacerbation of Bronchial Asthma (Moderate) Pulmonary Infection Solitary Pulmonary Nodule	NO	NO	YES	NO	NO	NO	NO	NO	NO	NO	NO	NO	42	40.1	Ⅱ	The bacterial culture revealed normal flora, and the fungal culture was negative	11	0.69	0.035
106	Male	Haemophilus influenzae (10155), Circovirus (12), Human herpesvirus 4 (9)	Community-acquired pneumonia, non-severe Pulmonary space-occupying lesions (multiple bilateral pulmonary nodules) (Bilateral) pleural thickening (Bilateral) pleural adhesions Degenerative changes of the thoracic spine Connective tissue disease	NO	NO	YES	NO	NO	NO	NO	NO	NO	NO	NO	NO	55	37.3	Ⅱ	The bacterial culture revealed normal flora, and the fungal culture was negative	7	＜2	0.03
107	Male	Streptococcus pneumoniae (3944), Influenza A virus H1N1 (6728)	Streptococcus pneumoniae pneumonia Influenza A (H1N1) viral pneumonia	NO	NO	YES	NO	NO	NO	NO	NO	NO	NO	NO	NO	35	44.4	Ⅱ	The bacterial culture revealed normal flora, and the fungal culture was negative	7	16.33	0.388
108	Male	Pseudomonas aeruginosa (542483), Klebsiella aerogenes (14110), Klebsiella pneumoniae (1938), Escherichia coli (1066), Staphylococcus aureus (1332), Acinetobacter baumannii (445), Enterococcus faecium (795), Candida albicans (1635), Human herpesvirus 4 (194)	Non-severe community-acquired pneumonia (CAP) Solitary pulmonary nodule (SPN) Convalescent stage of cerebral infarction Sequelae of cerebral infarction Sequelae of cerebral hemorrhage Senile brain atrophy	NO	NO	YES	YES	NO	NO	NO	NO	NO	YES	YES	NO	69	33.8	Ⅳ	Bacterial culture: Klebsiella pneumoniae (gas-producing), Pseudomonas aeruginosa; fungal culture negative	12	2.94	7.7
109	Female	Streptococcus pneumoniae (27640), Haemophilus influenzae (1292)	Community-acquired pneumonia, non-severe Bronchiectasis with infection Coronary atherosclerotic heart disease Hyperlipidemia	NO	NO	YES	NO	NO	NO	NO	NO	NO	NO	NO	NO	66	31.3	Ⅱ	The bacterial culture revealed normal flora, and the fungal culture was negative	8	72.4	0.041
110	Female	Klebsiella pneumoniae (313), Candida tropicalis (3), Human herpesvirus 5 (70), Human herpesvirus 1 (63)	Community-acquired pneumonia, non-severe Pulmonary space-occupying lesion (pulmonary nodule) Pituitary tumor	NO	NO	NO	NO	NO	NO	NO	YES	NO	NO	NO	NO	41	38.4	Ⅱ	Bacterial culture: Normal flora.	6	0.47	0.041
111	Male	Pseudomonas aeruginosa (86958), Stenotrophomonas maltophilia (120), Achromobacter xylosoxidans (33), Klebsiella pneumoniae (9), Human herpesvirus 5 (19)	Community-acquired pneumonia, non-severe Chronic obstructive pulmonary disease with acute exacerbation Solitary pulmonary nodule	NO	NO	YES	NO	NO	NO	NO	NO	NO	NO	NO	NO	54	36.5	Ⅱ	Fungal culture: No fungal growth after 7 days of incubation.	7	5.14	0.092
112	Female	Pseudomonas aeruginosa (771), Escherichia coli (521)	Community-acquired pneumonia, non-severe Bronchial asthma Chronic rhinitis (Bilateral upper) pleural thickening (Bilateral upper) pleural adhesions Hepatic calcification foci	NO	NO	YES	NO	NO	NO	NO	NO	NO	NO	NO	NO	42	33.6	Ⅱ	The bacterial culture revealed normal flora, and the fungal culture was negative	9	1.58	0.024
113	Female	Klebsiella pneumoniae (1884), Pseudomonas aeruginosa (2196), Pneumocystis jirovecii (47), Human herpesvirus 1 (1506), Human herpesvirus 4 (1248)	Community-acquired pneumonia, non-severe Grade 3 hypertension (very high risk) Thyroid nodule Gastrointestinal bleeding (?)	NO	NO	YES	NO	NO	NO	NO	NO	NO	YES	NO	NO	68	35.6	Ⅲ	Bacterial culture: Normal flora. Fungal culture: No fungal growth after 7 days of incubation. Blood culture: Negative.	12	100.85	1.47
114	Female	Influenza A virus H1N1 (501)	Pulmonary infection Influenza A (H1N1) Gastrointestinal bleeding	NO	NO	YES	NO	NO	NO	NO	NO	NO	NO	NO	NO	27	38.1	Ⅱ	The bacterial culture revealed normal flora, and the fungal culture was negative	7	19.14	0.023
115	Male	Streptococcus pneumoniae (41), Influenza A virus H1N1 (151), Rhinovirus A (11)	Streptococcus pneumoniae pneumonia Pulmonary space-occupying lesion (multiple calcified foci in both lungs) Influenza A (H1N1) infection	NO	NO	NO	NO	NO	NO	NO	NO	NO	NO	NO	NO	32	43.8	Ⅱ	The bacterial culture revealed normal flora, and the fungal culture was negative	5	147.92	0.755
116	Female	Human herpesvirus type 4 (166)	Community-acquired pneumonia, non-severe Pulmonary space-occupying lesions (perihilar nodules)	NO	NO	NO	NO	NO	NO	NO	NO	NO	NO	NO	NO	14	36.7	I	Commensal microbiota	8	142.28	0.175
117	Female	Streptococcus pneumoniae (152), Staphylococcus aureus (18)	Pulmonary infection Aortic sclerosis	NO	NO	YES	NO	NO	NO	NO	NO	NO	NO	NO	NO	58	38.8	I	Negative	7	5.82	0.024
118	Male	Human herpesvirus 4 (46)	Pulmonary infection Hemoptysis (etiological investigation) Grade 3 hypertension (very high risk) Pulmonary emphysema Aortic sclerosis Coronary atherosclerosis	NO	NO	YES	NO	NO	NO	NO	NO	NO	NO	NO	NO	59	39.3	II	Negative	9	1.85	0.057
119	Female	Haemophilus influenzae 2038, Aspergillus fumigatus 3, Influenza A virus H1N1 (5161)	Pulmonary infection Old pulmonary tuberculosis Influenza A (H1N1)	NO	NO	YES	NO	NO	NO	NO	NO	NO	NO	NO	NO	69	44.5	II	Aspergillus fumigatus complex	8	39.84	0.17
120	Male	Streptococcus pneumoniae (1865), Haemophilus influenzae (1944), Aspergillus fumigatus (3), Influenza A virus H1N1 (1446)	Community-acquired pneumonia, non-severe Type 2 diabetes mellitus Abnormal findings in renal function tests	NO	NO	YES	NO	NO	NO	NO	NO	YES	NO	YES	NO	67	32	III	Commensal microbiota	9	39.02	0.097
121	Male	Haemophilus influenzae (2825), Influenza A virus H1N1 (3563)	Community-Acquired Pneumonia, Non-Severe Mediastinal Lymphadenopathy Gouty Arthritis Aortic Atherosclerosis	NO	NO	YES	NO	NO	NO	NO	NO	NO	NO	NO	NO	61	42	II	Commensal microbiota	7	66.46	0.083
122	Female	Haemophilus influenzae 7, Influenza A virus H1N1 (490)	Community-Acquired Pneumonia, Non-Severe Sinusitis Liver Cyst Aortic Atherosclerosis	NO	NO	YES	NO	NO	NO	NO	NO	NO	NO	NO	YES	68	38.7	III	Commensal microbiota	7	8.4	0.034
123	Male	Streptococcus pyogenes (1955), Pneumocystis jirovecii (21), Aspergillus fumigatus (5), Influenza A virus H1N1 (1353)	Community-acquired pneumonia, non-severe Grade 3 hypertension (very high risk) Postoperative status, other specified (post-burn skin grafting)	NO	NO	NO	NO	NO	NO	NO	NO	NO	NO	NO	NO	49	41.2	I	Commensal microbiota	9	2.41	＜0.02
124	Male	Streptococcus pneumoniae (16), Influenza A virus H1N1 (439)	Community-acquired pneumonia, non-severe (Bilateral) pleural effusion Chronic obstructive pulmonary disease (COPD) Pulmonary emphysema	NO	NO	NO	NO	NO	NO	NO	NO	NO	NO	NO	NO	60	41.5	II	Commensal microbiota	6	16.33	0.067
125	Male	Streptococcus pneumoniae (171), Haemophilus influenzae (228), Candida tropicalis (20), Aspergillus fumigatus (7), Influenza A virus H3N2 (3100), Rhinovirus B (38)	Non-severe community-acquired pneumonia (CAP) Type 2 diabetes mellitus (T2DM) Hypokalemia Hepatitis B surface antigen (HBsAg) carrier	NO	NO	YES	NO	NO	NO	NO	NO	NO	NO	NO	YES	66	36.2	III	Aspergillus fumigatus complex	5	168.16	0.489
126	Female	Pseudomonas aeruginosa (2111), Aspergillus fumigatus (10)	Community-acquired pneumonia (non-severe) Bronchial asthma (acute exacerbation) Allergic bronchopulmonary aspergillosis (ABPA) Pulmonary space-occupying lesions (multiple nodules in both lungs)	NO	YES	YES	NO	NO	NO	NO	NO	NO	NO	NO	YES	40	40.7	II	Commensal microbiota	7	1.8	0.035
127	Male	Streptococcus pneumoniae (743), Klebsiella pneumoniae (14552), Acinetobacter baumannii (961), Pantoea agglomerans (1087), Candida glabrata (1583), Human Herpesvirus 1 (1536), Human Herpesvirus 4 (1105), Human Herpesvirus 7 (45)	Community-Acquired Pneumonia, Non-Severe Chronic Obstructive Pulmonary Disease (COPD) Post-Stroke Sequelae	NO	NO	YES	NO	NO	NO	NO	NO	NO	YES	NO	NO	65	30	III	Acinetobacter baumannii	21	247.36	0.092
128	Male	Wipfli's bacillus (184), Moraxella catarrhalis (242), Klebsiella oxytoca (154), Pneumocystis jirovecii (3), Human herpesvirus 7 (18)	Pulmonary infection	NO	NO	NO	NO	NO	NO	NO	NO	NO	NO	NO	NO	28	37.2	I	Commensal microbiota	4	2.04	0.032
129	Male	Candida albicans (128), Human herpesvirus 1 (189)	Community-acquired pneumonia, non-severe Interstitial pneumonia Chronic obstructive pulmonary disease (COPD) Emphysema with pulmonary bullae Pulmonary hypertension (mild) Pulmonary space-occupying lesions (pulmonary nodules)	NO	NO	NO	NO	NO	NO	NO	NO	NO	NO	YES	NO	69	35.9	III	Commensal microbiota	9	60.28	0.057
130	Female	Streptococcus pneumoniae (855), Influenza A virus H1N1 (993)	Community-acquired pneumonia, non-severe	NO	NO	YES	NO	NO	NO	NO	NO	NO	NO	NO	YES	55	41.5	II	Commensal microbiota	7	10.81	0.095
131	Female	Klebsiella pneumoniae (233), Pneumocystis jirovecii (205)	Community-acquired pneumonia, non-severe Pneumocystis jirovecii pneumonia Malignant breast neoplasm Mild anemia	NO	NO	YES	NO	NO	NO	NO	YES	NO	NO	NO	NO	38	30.2	II	Commensal microbiota	7	38.68	0.085
132	Male	Pneumocystis jirovecii (9), Human herpesvirus 4 (1727), Human herpesvirus 7 (77)	Community-acquired pneumonia, non-severe Alcoholic liver disease Intrahepatic bile duct stones	NO	NO	YES	NO	NO	NO	NO	NO	NO	NO	YES	YES	58	41.3	III	表皮葡萄球菌	9	6.91	0.035
133	Female	Streptococcus anginosus (306), Pneumocystis jirovecii (9)	Community-acquired pneumonia, non-severe Pneumocystis jirovecii pneumonia (PJP) Systemic lupus erythematosus (SLE) Urinary tract infection (UTI)	NO	NO	NO	NO	NO	NO	NO	NO	NO	NO	YES	YES	65	42.6	III	Commensal microbiota	9	1.08	0.034
134	Female	Haemophilus influenzae (355)	Community-acquired pneumonia, non-severe Pulmonary space-occupying lesion (pulmonary nodule) Rib fracture (right fourth rib fracture with callus formation)	NO	NO	YES	NO	NO	NO	NO	NO	NO	NO	NO	NO	60	38.9	II	Commensal microbiota	8	66.28	0.033
135	Female	Negative	Community-acquired Pneumonia, Non-severe Allergic Dermatitis	NO	NO	NO	NO	NO	NO	NO	NO	NO	NO	NO	NO	37	42.2	I	Commensal microbiota	7	5.96	0.031
136	Female	Human herpesvirus 4 (47)	Community-acquired pneumonia, non-severe Bronchial asthma Aortic sclerosis Thoracic vertebral degenerative disease Lumbar vertebral degenerative disease	YES	NO	NO	NO	NO	NO	NO	NO	NO	NO	NO	NO	54	43.7	I	Commensal microbiota	7	4.01	0.055
137	Male	Candida albicans (41), Human herpesvirus 7 (25)	Pulmonary infection Bronchial asthma, non-severe Chinese liver fluke disease	NO	NO	NO	NO	NO	NO	NO	NO	NO	NO	NO	YES	44	47.4	II	Commensal microbiota	8	0.52	0.032
138	Male	Acinetobacter baumannii (9)	Community-acquired pneumonia, non-severe Atherosclerosis of the aorta Degenerative disease of the thoracic spine	NO	NO	YES	NO	NO	NO	NO	NO	NO	NO	NO	NO	61	41.7	III	Commensal microbiota	8	＜2	0.052
139	Female	Haemophilus influenzae (382)	Community-acquired pneumonia, non-severe Lymphoma	NO	NO	NO	NO	NO	NO	NO	YES	NO	NO	YES	YES	50	30.6	IV	Commensal microbiota	7	195.09	0.084
140	Female	Candida albicans (5)	Pulmonary infection Pulmonary space-occupying lesion (pulmonary nodule) Allergic rhinitis (Left) renal calculus Gallbladder diverticulum	NO	NO	YES	NO	NO	NO	NO	NO	NO	NO	NO	NO	57	37.9	I	Commensal microbiota	8	2.32	0.024
141	Female	Haemophilus influenzae (16924)	Community-acquired pneumonia, non-severe Pulmonary space-occupying lesion Emphysema with pulmonary bullae (Labial) herpes simplex	NO	NO	YES	NO	NO	NO	NO	NO	NO	NO	YES	NO	56	37.3	II	Commensal microbiota	9	5.48	＜0.02
142	Female	Severe Acute Respiratory Syndrome Coronavirus 2 (1809)	Community-acquired pneumonia, non-severe Aortic sclerosis Thoracic spinal degenerative disease Lumbar spinal degenerative disease	NO	NO	YES	NO	NO	NO	NO	NO	NO	NO	NO	NO	60	40.4	II	Commensal microbiota	7	＜0.8	0.05
143	Male	Streptococcus pneumoniae (7), Pseudomonas fluorescens (391), Histoplasma capsulatum (1350), Aspergillus fumigatus (541), Candida albicans (261), SARS-CoV-2 (FL.2) (31764)	Pulmonary Infection Hypoalbuminemia Hypokalemia	NO	NO	YES	NO	NO	NO	NO	NO	NO	NO	NO	YES	68	26.5	IV	Aspergillus fumigatus complex	4	62.34	0.164
144	Male	Human herpesvirus 5 (19)	Pulmonary infection Pulmonary space-occupying lesion (pulmonary nodule) Emphysema with pulmonary bullae Fatty liver	NO	NO	NO	NO	NO	YES	NO	NO	NO	NO	NO	YES	36	43.8	III	Commensal microbiota	7	47.06	0.054
145	Male	Maltophilia narrowensis (30), Klebsiella variicola (28)	Community-acquired pneumonia, non-severe Interstitial pneumonia Chronic obstructive pulmonary disease (COPD) Pulmonary emphysema with pulmonary bullae (Bilateral) pleural effusion	NO	NO	NO	NO	NO	NO	NO	NO	YES	YES	NO	NO	64	36.3	IV	Commensal microbiota	6	＜0.8	0.035
146	Female	Streptococcus pneumoniae (284), Klebsiella pneumoniae (881), Staphylococcus aureus (42), SARS-CoV-2 (XBB.1.16) (10261)	Pulmonary Infections Novel Coronavirus Infection	NO	NO	YES	NO	NO	NO	NO	NO	NO	NO	NO	YES	43	44.6	II	Commensal microbiota	7	11.61	0.124
147	Female	Streptococcus pneumoniae (4056)	Pulmonary infection Personal history of cerebral infarction (acute phase, left cerebral hemisphere) Hyperthyroidism (Right) internal carotid artery aneurysm (C4 segment small aneurysm?) Grade 2 hypertension (very high risk)	NO	NO	YES	NO	NO	NO	NO	NO	NO	YES	NO	NO	66	39.9	III	Commensal microbiota	8	84.89	0.123
148	Male	Streptococcus constellatus (5) Serratia marcescens (25) Pneumocystis jirovecii (27) Aspergillus fumigatus (6) Human herpesvirus 4 (96) SARS-CoV-2 (XBB.1.5) (52999)	Acute Respiratory Distress Syndrome (ARDS) Novel Coronavirus Infection Pleural Effusion	YES	YES	YES	NO	YES	NO	NO	NO	YES	NO	YES	YES	73	33.2	V	Commensal microbiota	31	10.31	0.059
149	Female	SARS-CoV-2 (XBB.1.4)47825	Pulmonary Infections Novel Coronavirus Infection	NO	NO	NO	NO	NO	NO	NO	NO	NO	NO	NO	NO	63	32.9	II	Commensal microbiota	8	78.58	0.087
150	Female	Negative	Pulmonary Infections Novel Coronavirus Infection	NO	NO	NO	NO	NO	NO	NO	NO	NO	NO	NO	NO	35	37.4	I	Commensal microbiota	7	15.95	0.024
151	Female	Streptococcus pneumoniae (283), Human herpesvirus 4 (20)	Community-acquired pneumonia, non-severe Chronic obstructive pulmonary disease with acute exacerbation Type 2 diabetes mellitus Aortic sclerosis Coronary atherosclerosis Fatty liver	NO	NO	YES	NO	NO	NO	NO	NO	NO	NO	YES	YES	76	35.4	IV	Commensal microbiota	11	152.98	2.06
152	Male	Streptococcus constellatus (4), Candida albicans (13), SARS-CoV-2 (XBB.1.9.1) (48377)	Community-acquired pneumonia, non-severe Infection with novel coronavirus Hypertension Pericardial effusion Aortic sclerosis Coronary atherosclerosis	NO	NO	NO	NO	NO	NO	NO	NO	NO	YES	NO	YES	71	39.1	IV	Commensal microbiota	9	140.23	0.918
153	Female	SARS-CoV-2(NA)160	Pulmonary Infections Novel Coronavirus Infection	NO	NO	YES	NO	NO	NO	NO	NO	NO	NO	NO	YES	57	39.2	II	Commensal microbiota	7	9.13	0.026
154	Male	Tropheryma whipplei (278), Human herpesvirus 4 (280), Human herpesvirus 7 (35)	Pulmonary infection	NO	NO	YES	NO	NO	NO	NO	NO	NO	NO	NO	NO	46	40.6	I	Commensal microbiota	5	0.77	0.027
155	Female	Mycoplasma pneumoniae (24447)	Community-acquired pneumonia, non-severe	NO	NO	YES	NO	NO	NO	NO	NO	NO	NO	NO	NO	64	39	II	Commensal microbiota	7	36.01	0.149
156	Female	Streptococcus pneumoniae (2085), Klebsiella pneumoniae (31), Moraxella catarrhalis (34), Pneumocystis jirovecii (8), Aspergillus fumigatus (2), Human herpesvirus 7 (157), Human herpesvirus 6B (20), Human herpesvirus 5 (17)	Community-acquired pneumonia, non-severe Fatty liver disease Myasthenia gravis Rhinitis Nasal septum deviation	NO	NO	YES	NO	NO	YES	NO	NO	NO	NO	NO	YES	32	42.3	II	Commensal microbiota	8	6.68	0.036
157	Male	Streptococcus pneumoniae (78), Acinetobacter baumannii (23), Klebsiella pneumoniae (6), Candida albicans (8), Influenza A virus H1N1 (1550)	Community-acquired pneumonia, non-severe Chronic obstructive pulmonary disease (COPD) Aortic sclerosis Multiple hepatic cysts	NO	NO	YES	NO	NO	NO	NO	NO	NO	NO	NO	YES	65	40.3	III	Acinetobacter baumannii	11	33.25	0.141
158	Male	Human Herpesvirus 6B (95), Circovirus 11	Community-acquired pneumonia, non-severe (Right-sided) unilateral inguinal hernia (postoperative)	NO	NO	NO	NO	NO	NO	NO	NO	NO	NO	NO	NO	37	43.6	I	Commensal microbiota	7	2.44	0.037
159	Female	Yersinia pneumotropica (168)	Pulmonary infection Malignant breast tumor	NO	NO	YES	NO	NO	NO	NO	YES	NO	NO	NO	NO	56	36.8	III	Commensal microbiota	7	＜0.8	0.074
160	Female	Moraxella catarrhalis (3475), Human herpesvirus 4 (129)	Community-acquired pneumonia, non-severe Bronchiectasis with infection	NO	NO	NO	NO	NO	NO	NO	NO	NO	NO	NO	NO	32	34	I	Commensal microbiota	7	13.28	0.041
161	Female	H1N1（3229）	Community-acquired pneumonia, non-severe Rheumatic heart disease Mitral stenosis (severe)	NO	NO	NO	NO	NO	NO	NO	NO	NO	NO	NO	NO	58	34.7	I	Commensal microbiota	5	16.06	0.071
162	Male	SARS-CoV-2(XBB.1.9.1)25972	Community-acquired pneumonia, non-severe Novel coronavirus infection Acute heart failure	NO	NO	YES	NO	NO	NO	NO	NO	YES	NO	YES	YES	54	49.2	IV	Commensal microbiota	10	45.87	0.105
163	Male	Streptococcus pneumoniae (5338), SARS-CoV-2 (XBB.1.16) (42435), GB virus C (2694)	Pulmonary infection Infection with novel coronavirus Rhabdomyolysis Grade 3 hypertension (very high risk) Type 2 diabetes mellitus	NO	NO	NO	NO	NO	NO	NO	NO	NO	NO	NO	YES	57	38.5	III	Commensal microbiota	11	99.54	1.9
164	Male	Legionella pneumophila (43)	Community-acquired pneumonia, non-severe Hepatitis B virus carrier Hypoproteinemia Hypokalemia	NO	NO	NO	NO	NO	NO	NO	NO	NO	NO	NO	YES	36	41.1	II	Commensal microbiota	10	105.37	0.339
165	Female	Streptococcus pneumoniae (15851), Human herpesvirus 5 (7), Rhinovirus A (6512)	Community-acquired pneumonia, non-severe Eosinophilia Thrombocytopenia Heart failure Arrhythmia	NO	NO	YES	NO	NO	NO	NO	NO	YES	NO	NO	NO	71	27.7	III	Commensal microbiota	14	161.8	0.359
166	Male	Klebsiella pneumoniae (82900), Streptococcus pneumoniae (616), Candida albicans (145)	Pulmonary Infections Novel Coronavirus Infection	NO	NO	YES	NO	NO	YES	NO	YES	NO	YES	NO	YES	68	36.2	IV	Klebsiella pneumoniae	12	224.8	1.46
167	Male	Klebsiella pneumoniae (14), Candida albicans (3), Rhinovirus A (17216)	Klebsiella pneumoniae infection Pulmonary infection Aortic sclerosis Coronary atherosclerosis	NO	NO	NO	NO	NO	NO	NO	NO	NO	NO	NO	NO	59	44.8	II	Commensal microbiota	5	2.51	0.053
168	Female	P. aeruginosa (435729)	Community-acquired pneumonia, non-severe Bronchiectasis with infection Hepatic cyst	NO	NO	YES	NO	NO	NO	NO	NO	NO	NO	NO	NO	39	37.7	I	Commensal microbiota	10	2.78	0.039
169	Female	Klebsiella pneumoniae (677), Streptococcus pyogenes (4), Human herpesvirus 4 (103), Circovirus (15)	Community-acquired pneumonia, non-severe Type I respiratory failure Type 2 diabetes mellitus Hypertension Aortic sclerosis Coronary atherosclerotic heart disease	NO	NO	YES	NO	NO	NO	NO	NO	NO	YES	YES	NO	80	36.5	IV	Commensal microbiota	10	44.83	0.218
170	Male	S. aureus (53), SARS-CoV-2 (XBB.1.16.1) (35716)	Pulmonary Infections Novel Coronavirus Infection	NO	NO	YES	NO	NO	NO	NO	NO	NO	NO	NO	NO	39	39.3	I	Commensal microbiota	7	32.83	0.097
171	Male	Pseudomonas aeruginosa (2923), Enterococcus faecium (1061), Acinetobacter baumannii (221), Candida albicans (413), Human herpesvirus 4 (1822), Human herpesvirus 7 (244), Severe acute respiratory syndrome coronavirus 2 (XBB.1.16) (20373)	Pulmonary Infections Novel Coronavirus Infection	NO	NO	YES	NO	NO	NO	NO	NO	NO	NO	NO	YES	34	20.2	III	Pseudomonas aeruginosa	9	41.47	0.575
172	Male	Candida albicans (450), Human herpesvirus 4 (1075), Human herpesvirus 7 (23)	Community-acquired pneumonia, non-severe Pulmonary fungal infection Chronic hepatitis B virus infection Non-alcoholic fatty liver disease (NAFLD)	NO	NO	NO	NO	NO	NO	NO	NO	NO	NO	YES	YES	31	41.7	II	Commensal microbiota	7	79.46	0.283
173	Male	Pseudomonas aeruginosa (452453), Escherichia coli (146953), Enterococcus faecalis (48031), Klebsiella pneumoniae (6585), Haemophilus influenzae (933), Staphylococcus aureus (319), Xanthomonad-like Pseudomonas maltophilia (688), Candida tropicalis (32399)	Community-acquired pneumonia, non-severe Aspergillosis pneumonia Bronchiectasis with infection Pulmonary space-occupying lesions (pulmonary nodules) Hypoalbuminemia	NO	NO	YES	NO	NO	NO	NO	YES	YES	NO	NO	YES	50	36.4	IV	Candida tropicalis, Escherichia coli (ESBLs), and Pseudomonas aeruginosa (MDR/PDR-PA)	14	179.03	0.794
174	Male	Negative	Pulmonary Infection Coronary Artery Atherosclerotic Heart Disease	NO	NO	YES	NO	NO	NO	NO	NO	NO	NO	NO	NO	52	41.5	II	Commensal microbiota	8	24.38	0.085
175	Female	Haemophilus influenzae (85), Human herpesvirus 4 (242), Human herpesvirus 5 (62), Circovirus (10)	Community-acquired pneumonia, non-severe Bronchiectasis with infection Pulmonary space-occupying lesions (multiple bilateral nodules) Primary hypertension Hyperlipidemia	NO	NO	YES	NO	NO	NO	NO	NO	NO	NO	NO	NO	53	37.7	II	Commensal microbiota	16	11.91	0.053
176	Female	Klebsiella aerogenes (3954), Burkholderia stabilis (58), Candida glabrata (433), Aspergillus chevalieri (161), SARS-CoV-2 (16330)	Community-acquired pneumonia, non-severe Lung mass lesions Hypertension grade 3 (very high risk) Novel coronavirus infection	NO	NO	YES	NO	NO	NO	NO	NO	NO	NO	NO	NO	66	38	III	Commensal microbiota	8	34.6	0.046
177	Male	Pseudomonas aeruginosa (464), Aspergillus fumigatus (6), Human herpesvirus 1 (1063), Influenza A virus H1N1 (334)	Pulmonary Aspergillosis Pulmonary Infection Liver Cirrhosis	NO	NO	YES	NO	NO	NO	NO	NO	NO	NO	NO	YES	53	31.5	III	Aspergillus fumigatus complex, Pseudomonas aeruginosa	13	53.54	0.119
178	Female	Haemophilus influenzae (860), Tropheryma whipplei (64), Moraxella catarrhalis (13), Hepatitis B virus (66), SARS-CoV-2 (XBB.1.16) (34238), Rhinovirus A (7)	Pulmonary infection Bronchiectasis with infection Old pulmonary tuberculosis Mediastinal lymphadenopathy Aortic sclerosis	NO	NO	YES	NO	NO	NO	NO	NO	NO	NO	NO	YES	57	40.1	II	Commensal microbiota	6	＜0.8	0.063
179	Male	Mycobacterium tuberculosis complex (4), Tropheryma whipplei (4303), Candida albicans (5), Circovirus (34), Human herpesvirus 7 (22), Human respiratory syncytial virus B (30)	Pulmonary infection Pulmonary space-occupying lesion (pulmonary nodule) Allergic rhinitis (Left) renal calculus Gallbladder diverticulum	NO	NO	NO	NO	NO	NO	NO	NO	NO	NO	NO	NO	33	46.7	I	Commensal microbiota	6	18.63	0.087
180	Female	Pseudomonas bronchiseptica (13), Tropheryma whipplei (30), Severe acute respiratory syndrome coronavirus 2 (XBB.1.9.1) (13805)	Lung infection Bronchiectasis with infection Aspergillosis pneumonia (?) Novel coronavirus infection	NO	NO	NO	NO	NO	NO	NO	NO	NO	NO	NO	NO	68	37.5	II	Commensal microbiota	6	19.63	＜0.02
181	Female	Mycoplasma pneumoniae (7797), Aspergillus fumigatus (6), Circovirus (62), Human herpesvirus 4 (15)	Community-acquired pneumonia, non-severe Bronchial asthma Allergic rhinitis (atopic rhinitis)	NO	NO	NO	NO	NO	NO	NO	NO	NO	NO	NO	NO	59	37.4	I	Commensal microbiota	8	21.87	0.043
182	Male	Tropheryma whipplei (27), SARS-CoV-2 (XBB.1.16) (24288)	Pulmonary Infections Novel Coronavirus Infection Pulmonary space-occupying lesions (pulmonary nodules) Fatty liver	NO	NO	NO	NO	NO	NO	NO	NO	NO	NO	NO	NO	38	47.7	I	Commensal microbiota	5	10.32	0.058
183	Male	Human herpesvirus 6B (2876), Human herpesvirus 7 (24), Circovirus 11, SARS-CoV-2 (XBB.1.16) (36519)	Pulmonary Infections Novel Coronavirus Infection	NO	NO	YES	NO	NO	NO	NO	NO	NO	NO	NO	NO	54	41.4	II	Commensal microbiota	7	26.3	0.078
184	Male	Human herpesvirus 4 (107)	Community-acquired pneumonia, non-severe Pulmonary interstitial fibrosis Bronchial asthma Type 2 diabetes mellitus Hyperuricemia	NO	NO	YES	NO	NO	NO	NO	NO	NO	NO	NO	NO	53	38.4	II	Commensal microbiota	13	10.97	0.053
185	Male	Klebsiella pneumoniae (18), Pneumocystis jirovecii (68), Human herpesvirus 7 (30), SARS-CoV-2 (XBB.1.5.15) (44324)	Pulmonary Infections Novel Coronavirus Infection Pulmonary space-occupying lesions (pulmonary nodules)	NO	NO	NO	NO	NO	NO	NO	NO	NO	NO	NO	YES	52	42.2	III	Commensal microbiota	7	50.04	0.164
186	Male	SARS-CoV-2 699	Pulmonary infection Novel coronavirus infection Coronary atherosclerosis Fatty liver disease	NO	NO	YES	NO	NO	NO	NO	NO	NO	NO	NO	YES	47	42.4	II	Commensal microbiota	6	36.99	0.088
187	Male	SARS-CoV-2 (2094)	Pulmonary Infections Novel Coronavirus Infection	NO	NO	NO	NO	NO	NO	NO	NO	NO	NO	NO	YES	40	46.3	II	Commensal microbiota	6	6.31	0.04
188	Male	Streptococcus constellatus (10) Human polyomavirus 1 (3) Influenza A virus H1N1 (486)	Community-acquired pneumonia, non-severe Influenza A (H1N1) virus pneumonia	NO	NO	YES	NO	NO	NO	NO	NO	NO	NO	NO	NO	47	43.3	I	Commensal microbiota	7	9.83	0.051
189	Female	Streptococcus intermedius (4), Ureaplasma urealyticum (11), Influenza A virus H1N1 (201)	Community-acquired pneumonia, non-severe Influenza A (H1N1) virus pneumonia Thyroid cyst (multiple) Breast cyst	NO	NO	YES	NO	NO	YES	NO	NO	NO	NO	NO	NO	31	40.7	II	Commensal microbiota	7	45.28	0.121
190	Female	Circovirus 56	Bacterial pneumonia Sinusitis Inactive pulmonary tuberculosis	NO	NO	YES	NO	NO	NO	NO	NO	NO	NO	NO	NO	32	34.1	I	Commensal microbiota	7	0.96	＜0.02
191	Female	Streptococcus pyogenes (224), Candida albicans (347), Novel coronavirus (40)	Pulmonary infection Hypertension Hypokalemia Aortic sclerosis	NO	NO	YES	YES	NO	NO	NO	NO	NO	NO	NO	NO	71	40.5	II	Commensal microbiota	5	5.17	0.032
192	Male	Haemophilus influenzae (121) Candida albicans (158) Pneumocystis jirovecii (42) Human adenovirus type 1 (5)	Community-acquired pneumonia, non-severe Hypoproteinemia	NO	NO	YES	NO	NO	NO	NO	NO	NO	NO	YES	YES	81	38.4	IV	Commensal microbiota	10	66.12	0.068
193	Male	Negative	Pulmonary Infection Clonorchiasis	NO	NO	YES	NO	NO	NO	NO	NO	NO	NO	NO	YES	37	42.6	II	Commensal microbiota	7	138.01	0.066
194	Male	Streptococcus anginosus (8790) Haemophilus influenzae (8015) Klebsiella oxytoca (149) Klebsiella pneumoniae (66) Acinetobacter baumannii (60) Pneumocystis jirovecii (6) Human herpesvirus 4 (60) Severe acute respiratory syndrome coronavirus 2 (251)	Community-acquired pneumonia, non-severe Infection with novel coronavirus Type 2 diabetes mellitus Hypokalemia Hypertension Transient ischemic attack (TIA) Old cerebral infarction	NO	NO	YES	NO	NO	NO	NO	NO	NO	YES	NO	NO	79	37.7	IV	Commensal microbiota	10	29.14	0.085
195	Male	Tropheryma whipplei (15897), Aspergillus fumigatus (17334), Pneumocystis jirovecii (1), Severe acute respiratory syndrome coronavirus 2 (XBB.1.22) (42497)	Pulmonary aspergillosis Community-acquired pneumonia, non-severe Novel coronavirus infection	NO	NO	YES	NO	NO	NO	NO	NO	NO	NO	NO	NO	57	46.8	II	Aspergillus fumigatus complex	7	92.97	0.114
196	Female	Staphylococcus aureus (30), SARS-CoV-2 (XBB.1.16.1) (38411)	Pulmonary infection (Bilateral) pleural effusion Novel coronavirus infection	NO	NO	YES	NO	NO	NO	NO	NO	NO	NO	NO	NO	33	36.1	I	Commensal microbiota	6	24.26	0.033
197	Female	Mycoplasma pneumoniae (169)	Community-acquired pneumonia, non-severe Mycoplasma infection	NO	NO	YES	NO	NO	NO	NO	NO	NO	NO	NO	NO	30	34.4	I	Commensal microbiota	6	176.75	0.052
198	Female	Haemophilus influenzae (8823)	Community-acquired pneumonia, non-severe Bronchiectasis with infection Chronic obstructive pulmonary disease (COPD) Chronic gastritis Mild malnutrition (with cachexia) Pulmonary atelectasis (middle lobe of the right lung) Electrolyte imbalance	NO	NO	YES	NO	NO	NO	NO	NO	NO	NO	NO	NO	56	34.4	I	Commensal microbiota	14	20.81	0.052
199	Female	Streptococcus pyogenes (155), Human Metapneumovirus (405)	Pulmonary infection Chronic gastritis Mild anemia Hypoproteinemia Non-organic insomnia Allergic dermatitis (?) Herpes zoster without complications (?)	NO	NO	NO	NO	NO	YES	NO	NO	NO	NO	NO	NO	32	32	I	Commensal microbiota	8	228.02	2.8
200	Female	Streptococcus pneumoniae (9390), Klebsiella pneumoniae (23), Human herpesvirus 4 (352), Herpes simplex virus 1 (86), Human metapneumovirus (2115), SARS-CoV-2 (1272)	Pulmonary infection Novel coronavirus infection (COVID-19) Postoperative status, other specified (post-cesarean section)	NO	NO	YES	NO	NO	NO	NO	NO	NO	NO	NO	NO	40	36.6	I	Commensal microbiota	7	22.83	0.023
201	Female	Mycobacterium abscessus (38), SARS-CoV-2 (FR.1) (11492)	Pulmonary infection Nontuberculous mycobacterial lung disease (NTM-LD) Bronchiectasis with infection Hypokalemia Sinusitis Hepatitis B surface antigen (HBsAg) carrier	NO	NO	NO	NO	NO	NO	NO	NO	NO	NO	NO	YES	39	37.8	I	Commensal microbiota	5	1	0.021
202	Male	Influenza Haemophilus 704, Human Herpesvirus 4 (HHV-4) 227, Human Respiratory Syncytial Virus B (RSV-B) 50	Community-acquired pneumonia	NO	NO	NO	NO	NO	NO	YES	NO	NO	NO	NO	NO	15	41.5	I	Commensal microbiota	8	55.53	0.636
203	Female	Streptococcus pneumoniae (115), Haemophilus influenzae (10), Pneumocystis jirovecii (1), Human herpesvirus 4 (27), Human herpesvirus 7 (11), SARS-CoV-2 (6175)	Community-acquired pneumonia, non-severe Novel coronavirus infection Coronary atherosclerotic heart disease Incidental atrioventricular premature contraction Hyperlipidemia Type 2 diabetes mellitus (to be excluded) Degenerative changes of the thoracic spine	NO	NO	NO	NO	NO	NO	NO	NO	NO	NO	NO	NO	58	34.7	I	Commensal microbiota	11	18.83	0.047
204	Female	Streptococcus pyogenes (1444) Streptococcus constellatus (300) Orientia tsutsugamushi (909) Haemophilus influenzae (5) Acinetobacter baumannii (73) Candida albicans (18243) Aspergillus terreus (4)	Pulmonary infection Epidemic typhus caused by Orientia tsutsugamushi Pulmonary space-occupying lesion (renal clear cell carcinoma metastasis to be ruled out) Pancreatic mass (metastatic renal clear cell carcinoma to be ruled out) Abnormal renal function test results Abnormal liver function test results Electrolyte metabolism disorder Hyperuricemia Hypoproteinemia Mild anemia Postoperative status,…	NO	NO	NO	NO	NO	NO	NO	YES	NO	NO	YES	NO	67	31.1	III	Commensal microbiota	13	98.85	3.55

## Sheet: SP-25cases
Patient Demographics				The diagnostic criteria for severe community-acquired pneumonia					PSI										Pathogen Clinical Identification	Clinical Information and Routine Testing
NO.	Gender	Test Results(mNGS)	Discharge Diagnosis	Primary Criteria		Secondary criteria			Step 1: Risk Stratification: Class I and Classes II–V							Step 2: Risk Stratification for Class II, III, IV, and V		PSI Classification	Traditional Culture	Length of hospital stay	Inflammatory cytokines
									Potential Risks		Medical History
				Mechanical Ventilation Therapy	The use of vasoactive agents	Multilobar infiltration （YES/NO）	Altered consciousness （YES/NO）	Systolic blood pressure <90 mmHg requires aggressive fluid resuscitation (YES/NO)	Pulse ≥ 125 beats/min (Yes/No)	Temperature <35℃ or ≥40℃ (Yes/No)	Malignant Tumor Disease (Yes/No)	Congestive Heart Failure (Yes/No)	Cerebrovascular Disease (Yes/No)	Renal Disease (Yes/No)	Liver disease(YES/NO)	Age	Hematocrit (%) (HCT)				CRP mg/L	PCT ng/mL
1	M	Streptococcus constellatus (327), Ureaplasma urealyticum (5), Candida albicans (72), Human Herpesvirus Type 1 (HHV-1) (2245), Circovirus (27), Human Coronavirus OC43 (7648)	Candidiasis-related pneumonia Community-acquired pneumonia,severe Bronchiectasis with infection Chronic obstructive pulmonary disease (COPD) with acute exacerbation Pulmonary emphysema with pulmonary bullae Diabetes mellitus Hepatic cyst Degenerative changes of the thoracic spine	YES	NO	Yes	NO	NO	NO	NO	NO	YES	NO	NO	YES	43	37.3	III	Commensal microbiota	13	250.58	0.375
2	M	Candida albicans (159), Human herpesvirus 5 (611), Human herpesvirus 4 (515), Circovirus (23)	Sepsis Enterococcal Infection Leptospirosis (Severe Toxic Type) Community-Acquired Pneumonia, Severe Pulmonary Mass Lesion (Pulmonary Nodule) Coronary Artery Atherosclerosis Aortic Arteriosclerosis Type 2 Diabetes Mellitus Diabetic Ketoacidosis Low T3 Syndrome Chronic Superficial Gastritis (Right-sided) Maxillary Sinusitis Hepatic Cyst	NO	YES	Yes	NO	YES	NO	NO	NO	NO	NO	NO	YES	62	34.1	IV	Minimal growth of normal microbiota	14	45.31	6.6
3	M	Mycobacterium tuberculosis complex (126), Legionella pneumophila (110), Pseudomonas putida (164), Candida albicans (545789), Human herpesvirus 4 (400), Circovirus (198)	Community-acquired pneumonia, severe Respiratory failure Pulmonary space-occupying lesion (pulmonary nodule) (Bilateral) pleural effusion Grade 2 hypertension (very high risk) Type 2 diabetes mellitus Hypoproteinemia Hypokalemia Fatty liver disease Hyperhomocysteinemia Personal history of cerebral hemorrhage Lacunar infarction Bilateral cerebral artery stenosis Aortic sclerosis Coronary atheroscl…	NO	NO	Yes	NO	NO	NO	NO	NO	NO	YES	NO	YES	70	35.7	IV	Minimal growth of normal microbiota	16	259.9	0.664
4	M	Haemophilus influenzae (147)	Severe pneumonia Coronavirus disease 2019 (COVID-19) pneumonia Respiratory failure (Medullary space-occupying lesion) Glioma (?) Aspiration pneumonia (Right-sided) pneumothorax Electrolyte metabolism disorder (Prerenal) acute renal insufficiency (Pulmonary infection) Carbapenem-resistant Acinetobacter baumannii (CRAB) Hypoproteinemia Drug-induced liver injury (DILI) (Left-sided) pleural effusion …	YES	NO	Yes	NO	NO	NO	NO	YES	NO	NO	NO	NO	22	47.2	IV	Commensal microbiota	45	50.54	25.02
5	M	Enterococcus faecium (76), Klebsiella pneumoniae (13), Delftia tsuruhatensis (11), Candida albicans (22), Human herpesvirus 4 (14), Influenza A virus H1N1 (1086)	Severe pneumonia Respiratory failure Novel coronavirus infection Personal history of malignant nasopharyngeal tumor Grade 3 hypertension (very high risk) Erosive gastritis Coronary atherosclerosis Hearing impairment Renal insufficiency Hypoproteinemia Severe anemia Abnormal liver function test results Gastrointestinal bleeding (?) (可根据具体情况调整) Hypernatremia Hyperkalemia Heart failure Benign coloni…	NO	YES	Yes	YES	YES	NO	NO	YES	NO	NO	NO	NO	60	31.7	V	Blood culture negative	11	297.99	2.64
6	M	Enterococcus faecium (1351), Escherichia coli (996), Candida tropicalis (467)	Novel Coronavirus Pneumonia (NCP) Severe Pneumonia Type II Respiratory Failure (Low-level) Incomplete Intestinal Obstruction Pleural Effusion Cardiac Dysfunction Hypoproteinemia Electrolyte Metabolism Disorder (Hypokalemia, Hypernatremia, and Hyperchloremia) Hypertension Mild Anemia	YES	YES	Yes	NO	NO	NO	NO	NO	NO	NO	NO	NO	74	42.4	IV	Pseudomonas aeruginosa	57	70.57	0.388
7	M	Enterococcus faecium (519707), Bifidobacterium longum (10), Candida albicans (43491), Aspergillus fumigatus (17691), Human herpesvirus 5 (8218), Human herpesvirus 4 (5990), Human herpesvirus 1 (897), Human herpesvirus 7 (83), Severe acute respiratory syndrome coronavirus 2 (6984)	Community-acquired pneumonia, severe Pulmonary fungal infection Sepsis Septic shock Type I respiratory failure Heart failure Acute kidney injury Electrolyte imbalance (hypokalemia, hyponatremia, hypochloremia) Hematuria Hypoproteinemia Mediastinal emphysema Chronic bronchitis with emphysema (Left-sided) hydronephrosis with ureteral stone (Left-sided) renal stone (Right kidney) simple renal cyst B…	YES	YES	Yes	NO	YES	YES	YES	NO	YES	YES	YES	NO	68	31	Ⅴ	Blood culture: Acinetobacter baumannii, pan-resistant.	23	9.09	3.45
8	M	Klebsiella pneumoniae (42), Enterococcus faecium (24), Candida tropicalis (43), Human herpesvirus 1 (10748)	Novel Coronavirus Pneumonia (NCP) Severe Pneumonia Type II Respiratory Failure (Low-grade) Incomplete Intestinal Obstruction Pleural Effusion Cardiac Dysfunction Hypoproteinemia Electrolyte Metabolism Disorder (Hypokalemia, Hypernatremia, and Hyperchloremia) Hypertension Mild Anemia	YES	YES	Yes	YES	YES	YES	NO	NO	YES	NO	NO	NO	74	36	Ⅴ	Sputum culture: Normal flora; Fungal culture: No fungal growth; Blood culture: Negative.	56	57.9	0.205
9	M	Streptococcus pneumoniae (1309) Enterococcus faecalis (31) SARS-CoV-2 (BA.5.2) (50053)	Severe pneumonia Respiratory failure Acute heart failure Acute renal failure Paroxysmal atrial fibrillation Hypertension Type 2 diabetes mellitus Hypoproteinemia Pleural effusion (small amount on the left side) Electrolyte metabolism disorder Old pulmonary tuberculosis Novel coronavirus infection	YES	YES	No	YES	YES	YES	NO	NO	YES	YES	YES	NO	86	35.2	Ⅴ	WBC > 25/LP, epithelial cells < 10/LP; Gram-negative bacilli detected, no spores or hyphae observed; no acid-fast bacilli detected.	5	153.38	22.89
10	M	Enterococcus faecium (5485), Candida tropicalis (369), Candida albicans (289), Human herpesvirus 4 (9)	Severe pneumonia (Bilateral) pleural effusion Coronary atherosclerosis (Bilateral) simple renal cysts Status epilepticus (encephalitis?) Renal insufficiency Hypoproteinemia Bladder diverticulum Moderate anemia Lacunar infarction Hydrocephalus Electrolyte imbalance (hypokalemia, hypernatremia, hyperchloremia) Aortic sclerosis Hepatic cyst Pressure ulcer in the compressed area	YES	YES	Yes	YES	YES	YES	NO	NO	NO	YES	NO	NO	92	29	Ⅴ	Sputum culture showed normal flora	13	83.48	2.13
11	F	Candida albicans (6678), Candida glabrata (28), Human herpesvirus 1 (1097), SARS-CoV-2 (36624)	Severe Pneumonia Rheumatoid Arthritis with Pulmonary Interstitial Fibrosis Type I Respiratory Failure Chronic Nephritis Syndrome Gastrointestinal Infections Hypoproteinemia Hyperuricemia	NO	NO	Yes	NO	NO	NO	NO	NO	NO	NO	NO	NO	85	37.2	Ⅲ	Sputum culture showed a small amount of normal flora, and fungal culture was negative	9	8.8	0.072
12	M	Klebsiella pneumoniae (43), Enterococcus faecium (54), Candida tropicalis (839), SARS-CoV-2 (9507)	Severe pneumonia Rheumatoid arthritis with interstitial lung fibrosis Type I respiratory failure Chronic nephritic syndrome Intestinal infection Hypoproteinemia Hyperuricemia	YES	YES	Yes	NO	YES	NO	NO	NO	NO	NO	YES	NO	97	31.5	Ⅴ	No bacterial or fungal growth was observed in blood cultures after 5 days	15	16.51	1.28
13	M	Tropheryma whipplei (118), Staphylococcus aureus (22), Chlamydia psittaci (5), Candida albicans (1200), Pneumocystis jirovecii (80)	Community-acquired pneumonia, non-severe Chlamydia psittaci infection Frequent premature ventricular contractions Constipation	NO	NO	Yes	NO	NO	NO	NO	NO	NO	NO	NO	NO	53	35.6	Ⅱ	Sputum culture: normal flora; Fungal culture: no fungal growth; Blood culture: negative.	8	161.76	0.129
14	M	Aspergillus fumigatus (1)	Severe pneumonia Respiratory failure Pneumothorax (Bilateral) pleural effusion Esophageal malignancy (post-chemotherapy) Bone marrow suppression after chemotherapy Liver cirrhosis Hepatic insufficiency Hypoproteinemia Aortic sclerosis Thoracic vertebral degenerative disease Lumbar vertebral degenerative disease	YES	YES	Yes	YES	YES	YES	NO	YES	NO	NO	NO	YES	59	30.8	Ⅴ	Blood culture showed no bacterial or fungal growth; sputum culture revealed normal flora; fungal culture was negative	19	189.65	0.151
15	F	Tropheryma whipplei (15590), Human herpesvirus 7 (10)	Community-acquired pneumonia, severe (Tropheryma whipplei-related pneumonia) Cryptococcosis (to be ruled out) Solitary pulmonary nodule Degenerative disease of the thoracic spine	NO	NO	Yes	NO	NO	NO	NO	NO	NO	NO	NO	NO	45	40.8	Ⅱ	Sputum culture showed a small amount of normal flora, and fungal culture was negative	7	1.88	0.03
16	M	Pseudomonas aeruginosa (48347), Human herpesvirus 5 (27)	Coronavirus Disease 2019 (COVID-19) Severe Pneumonia Type II Respiratory Failure (Low-grade) Incomplete Intestinal Obstruction Pleural Effusion Cardiac Dysfunction Hypoproteinemia Electrolyte Metabolism Disorder (Hypokalemia, Hypernatremia, and Hyperchloremia) Hypertension Mild Anemia	YES	YES	Yes	YES	YES	YES	NO	NO	YES	NO	NO	NO	74	29.6	Ⅴ	Sputum culture: normal flora; Fungal culture: no fungal growth; Blood culture: negative.	56	57.9	0.189
17	M	Streptococcus pneumoniae (30923), Human herpesvirus 1 (43), Circovirus (37)	Community-acquired pneumonia, severe Progressive supranuclear palsy Post-stroke sequelae Cerebral atrophy Dementia Hypertensive heart disease grade 3 (very high risk) Hypotension Pressure ulcer in the pressure zone Moderate anemia Coagulation dysfunction Hypoalbuminemia	YES	YES	Yes	YES	YES	YES	NO	NO	NO	YES	NO	NO	69	19.1	Ⅴ	Bacterial culture identified Stenotrophomonas maltophilia; fungal culture was negative.	29	168.25	5.09
18	M	Klebsiella pneumoniae (70660), Enterococcus faecium (11031), Enterococcus faecalis (1120), Lactococcus lactis (71),Acinetobacter baumannii (18), Pneumocystis jirovecii (68), Human herpesvirus 1 (5039),Human herpesvirus 5 (698), Circovirus (23), Human herpesvirus 7 (11)	Severe pneumonia (Right) intertrochanteric femoral fracture Cerebral infarction due to occlusion or stenosis of cerebral arteries (acute phase, right middle cerebral artery territory, cardiogenic) Chronic obstructive pulmonary disease with acute exacerbation Type I respiratory failure Epistaxis (?) Parkinson’s disease Idiopathic atrial fibrillation Benign prostatic hyperplasia Hypoproteinemia Ane…	YES	YES	Yes	YES	YES	YES	NO	NO	NO	YES	NO	NO	82	23.5	Ⅴ	Bacterial culture: Klebsiella pneumoniae; Fungal culture: Aspergillus fumigatus complex	60	60.18	0.35
19	M	Enterococcus faecium (76), Klebsiella pneumoniae (13), Delftia tsuruhatensis (11), Candida albicans (22), Human herpesvirus 4 (14), Influenza A virus H1N1 (1086)	Community-acquired pneumonia, severe Pulmonary hypertension (mild) Coronary atherosclerotic heart disease Grade 3 hypertension (very high risk) Atrial fibrillation Heart failure Anemia Lacunar cerebral infarction Sequelae of cerebral infarction Hiatal hernia Gout Multiple burns Gastrointestinal bleeding (?) Hypokalemia Hypoproteinemia Hyponatremia	NO	NO	Yes	YES	NO	NO	NO	NO	YES	YES	NO	NO	91	20.4	Ⅴ	Bacterial culture yielded a small amount of normal flora; fungal culture was negative	15	132.07	0.339
20	M	Pseudomonas aeruginosa (853), Influenza A virus H1N1 (6459)	Systemic Inflammatory Response Syndrome (SIRS) Severe Pneumonia Brain Dysfunction Type I Respiratory Failure Hypertension Hypoproteinemia Moderate Anemia Thyroid Nodule	NO	NO	Yes	YES	NO	NO	NO	NO	NO	YES	NO	NO	78	33.3	Ⅳ	Bacterial culture yielded a small amount of normal flora; fungal culture was negative	18	224.31	0.566
21	M	Enterococcus faecalis (8811), Candida albicans (10708), Influenza A virus H1N1 (850)	Pulmonary Aspergillosis Severe Pneumonia Influenza A (H1N1) Viral Pneumonia Type I Respiratory Failure Type 2 Diabetes Mellitus Hypokalemia Hypocalcemia Hypoproteinemia Abnormal Myocardial Enzyme Profile Abnormal Liver Function Test Results Hepatitis B Surface Antigen (HBsAg) Carrier Mild Anemia (Right-sided) Simple Renal Cyst Benign Prostatic Hyperplasia (BPH) Gout	NO	NO	Yes	NO	NO	NO	NO	NO	NO	NO	NO	YES	65	39.8	Ⅳ	Sputum culture showed a small amount of normal flora, and fungal culture was negative	17	69.47	0.042
22	M	Haemophilus influenzae (52), Candida albicans (8809), Human herpesvirus 1 (464), Human herpesvirus 4 (105), Human adenovirus 1 (79), Human coronavirus OC43 (9502), Rhinovirus A (1100)	Severe pneumonia Pulmonary fungal infection (Bilateral) pleural effusion Respiratory failure Hypoproteinemia Hypokalemia Valvular heart disease Aortic sclerosis Coronary atherosclerosis Thoracic vertebral degenerative disease Hepatitis B surface antigen (HBsAg) carrier	YES	NO	Yes	NO	NO	NO	NO	NO	YES	NO	NO	YES	76	40.4	IV	Commensal microbiota	13	55.11	20.81
23	M	Pseudomonas aeruginosa (41071), Stenotrophomonas maltophilia (2917), Enterococcus faecium (859),Achromobacter xylosoxidans (35), Klebsiella pneumoniae (17), Human herpesvirus 1 (23)	Community-acquired pneumonia,severe Post-stroke sequelae Hypoproteinemia Hypokalemia Chinese liver fluke disease (Right eye) Exposed keratoconjunctivitis	YES	NO	Yes	YES	NO	NO	NO	NO	YES	YES	NO	YES	71	33	V	5-27 Pseudomonas aeruginosa (MDR/PDR-PA) 5-29 Pseudomonas aeruginosa 5-29 Klebsiella pneumoniae (ESBLs)	19	32.96	0.206
24	M	Pseudomonas aeruginosa (39392), Xanthomonas maltophilia (1137), Acinetobacter baumannii (100), Serratia marcescens (176), Staphylococcus aureus (9), Cytomegalovirus (533), Human herpesvirus 5 (44)	Severe pneumonia Tracheostomy status Acute heart failure Severe anemia Progressive supranuclear palsy Sequelae of cerebral infarction Cerebral atrophy Dementia Hypotension Pressure ulcer in compressed areas Eczematous dermatitis Hypoproteinemia Scrotal edema	YES	NO	Yes	YES	YES	NO	NO	NO	YES	YES	NO	NO	69	19.1	V	Commensal microbiota	21	113.73	2.5
25	M	Pseudomonas aeruginosa (854)	Systemic Inflammatory Response Syndrome (SIRS) Severe Pneumonia Cerebral Dysfunction Type I Respiratory Failure Hypertension Hypoproteinemia Moderate Anemia Thyroid Nodule	NO	NO	Yes	YES	NO	NO	NO	NO	NO	NO	NO	YES	78	38.8	IV	Commensal microbiota	19	150.87	0.162
