# Supplementary material for: Microbial and clinical disparities in pneumonia: insights from metagenomic next-generation sequencing in patients with community-acquired and severe pneumonia
Source: Front Microbiol. 2025 Jun 20;16:1538109. doi: 10.3389/fmicb.2025.1538109 (PMC12227010; doi:10.3389/fmicb.2025.1538109)
Supplement: Supplementary file 3 [file Data_Sheet_1.zip]

Archive with 24 entries (18 files):
- Code Commit/
- Code Commit/Microecological Indicator Calculation/
- Code Commit/Microecological Indicator Calculation/LEfSe_2024-07-30_170213.png
- Code Commit/Microecological Indicator Calculation/alpha_diversity.py
- Code Commit/Microecological Indicator Calculation/beta_diversity.py
- Code Commit/Microecological Indicator Calculation/社区获得性肺炎.xlsx
- Code Commit/Microecological Indicator Calculation/社区获得性肺炎20240727.xlsx
- Code Commit/Microecological Indicator Calculation/重症肺炎.xlsx
- Code Commit/Microecological Indicator Calculation/重症肺炎20240726.xlsx
- Code Commit/Venn Diagram/
- Code Commit/Venn Diagram/data.xlsx
- Code Commit/Venn Diagram/veen_A.R
- Code Commit/Venn Diagram/veen_B.R
- Code Commit/Venn Diagram/veen_C.R
- Code Commit/Venn Diagram/veen_D.R
- Code Commit/coinfection_corelation/
- Code Commit/coinfection_corelation/1-100患者病原检测.xlsx
- Code Commit/coinfection_corelation/ratio_heatmap.py
- Code Commit/count_heatmap/
- Code Commit/count_heatmap/1-100患者病原检测.xlsx
- Code Commit/count_heatmap/count_heatmap_top.py
- Code Commit/frequency_bar/
- Code Commit/frequency_bar/1-100患者病原检测.xlsx
- Code Commit/frequency_bar/frequency_bar.py
