# Supplementary material for: Microbial and clinical disparities in pneumonia: insights from metagenomic next-generation sequencing in patients with community-acquired and severe pneumonia
Source: Front Microbiol. 2025 Jun 20;16:1538109. doi: 10.3389/fmicb.2025.1538109 (PMC12227010; doi:10.3389/fmicb.2025.1538109)
Supplement: Supplementary file 3 [file Data_Sheet_1.zip › Code Commit/Microecological Indicator Calculation/alpha_diversity.py]

from skbio.diversity import beta_diversity
#from skbio.diversity.alpha import shannon_diversity
from skbio.diversity.alpha import shannon
from skbio.diversity.alpha import simpson
#from skbio.diversity.alpha import simpson_diversity
from skbio.diversity.alpha import observed_otus
#from skbio.diversity.alpha import observed_otu_counts
from skbio.diversity.alpha import ace
from skbio.diversity.alpha import chao1


import pandas as pd


def dataframe_add(path1,path2):

    df1 = pd.read_excel(path1)
    df1=df1.rename(columns = lambda x: x.strip(' ').replace('\n',''))
    df2 = pd.read_excel(path2)
    df2=df2.rename(columns = lambda x: x.strip(' ').replace('\n',''))

    df1_temp =df1.drop('姓名',axis=1)

    df1_temp.set_index(df1['姓名'],inplace = True)

    df2_temp =df2.drop('姓名',axis=1)

    df2_temp.set_index(df2['姓名'],inplace = True)

    result = df1_temp.add(df2_temp, fill_value=0)
    return result

path1=r"社区获得性肺炎.xlsx"
path2=r"社区获得性肺炎20240727.xlsx"


path3=r"重症肺炎.xlsx"
path4=r"重症肺炎20240726.xlsx"

df1 = dataframe_add(path1,path2)
df2 = dataframe_add(path3,path4)

df1['group']=1
df2['group']=2


df = df1.add(df2,fill_value =0)


df = df.dropna(how='all').reset_index(drop=True)
df = df.fillna(0)


color1 = '#D84831'
color2 = '#49B0C8'


from skbio.diversity import beta_diversity
from skbio.stats.ordination import pcoa
import numpy as np
import matplotlib.pyplot as plt
from sklearn.decomposition import PCA


from scipy.spatial.distance import pdist, squareform


from skbio.stats.distance import DistanceMatrix
from skbio.stats.distance import permanova
from skbio.stats.distance import anosim


df1 = df[df['group']==1].drop('group',axis=1)
df2 = df[df['group']==2].drop('group',axis=1)


from skbio.diversity import alpha_diversity
#from skbio.parse.sequences import parse_fasta


# 计算 Shannon 多样性指数
shannon_index1 = alpha_diversity('shannon', df1)
shannon_index2 = alpha_diversity('shannon', df2)


# 计算 Simpson 多样性指数
simpson_index1 = alpha_diversity('simpson', df1)
simpson_index2 = alpha_diversity('simpson', df2)


# 计算物种丰富度
richness_index1 = alpha_diversity('observed_otus', df1)
richness_index2 = alpha_diversity('observed_otus', df2)


# 计算 Chao1 指数
chao1_index1 = alpha_diversity('chao1', df1)
chao1_index2 = alpha_diversity('chao1', df2)


import matplotlib.pyplot as plt
import numpy as np

def box(data,number):

    plt.boxplot(data,sym='o', whis=1.5)
    plt.scatter(np.random.normal(number,0.01,len(data)),data,c='blue',alpha=0.3)
    


color1 = '#D84831'
color2 = '#49B0C8'


color1 ='#548EC3'
color2 ='#E9C57E'


name_list=['index of Shannon','index of Simpson','index of Richness','index of Chao1']
data1_list = [shannon_index1,simpson_index1,richness_index1,chao1_index1]
data2_list = [shannon_index2,simpson_index2,richness_index2,chao1_index2]

for name,data1,data2 in zip(name_list,data1_list,data2_list):
    plt.figure(figsize=(7,10))

    fig = plt.boxplot([data1,data2],showfliers=False,widths=0.5)#不显示异常点


    for key in ["whiskers","caps","boxes","medians","fliers"]:
        for i in range(int(len(fig[key])/2)):
            fig[key][i].set(color=color1)
            #fig[key][i].set_alpha(0.3)


    for key in ["whiskers","caps","boxes","medians","fliers"]:
        for i in range(int(len(fig[key])/2),len(fig[key])):
            fig[key][i].set(color=color2)
            #fig[key][i].set_alpha(0.4)


    plt.scatter(np.random.normal(1,0.03,len(data1)),data1,c=color1)#,alpha=0.3)
    plt.scatter(np.random.normal(2,0.03,len(data2)),data2,c=color2)#,alpha=0.3)


    ymax= max([max(data1),max(data2)])
    ymin = min([min(data1),min(data2)])
    plt.ylim(ymin-0.1*ymax,ymax+0.1*ymax)


    plt.gca().spines['top'].set_visible(False)
    plt.gca().spines['right'].set_visible(False)
    plt.rcParams['font.sans-serif'] = ['SimHei']  # 用来正常显示中文标签
    plt.rcParams['axes.unicode_minus'] = False  # 用来正常显示负号
    plt.xticks([1,2],['CAP','SP'],fontsize=20)
    plt.yticks(fontsize=20)
    plt.ylabel(name,fontsize=30)
    plt.legend()
    plt.tight_layout()
    plt.savefig(name+".svg")
