# Supplementary material for: Microbial and clinical disparities in pneumonia: insights from metagenomic next-generation sequencing in patients with community-acquired and severe pneumonia
Source: Front Microbiol. 2025 Jun 20;16:1538109. doi: 10.3389/fmicb.2025.1538109 (PMC12227010; doi:10.3389/fmicb.2025.1538109)
Supplement: Supplementary file 3 [file Data_Sheet_1.zip › Code Commit/Microecological Indicator Calculation/beta_diversity.py]

from skbio.diversity import beta_diversity
#from skbio.diversity.alpha import shannon_diversity
from skbio.diversity.alpha import shannon
from skbio.diversity.alpha import simpson
#from skbio.diversity.alpha import simpson_diversity
from skbio.diversity.alpha import observed_otus
#from skbio.diversity.alpha import observed_otu_counts
from skbio.diversity.alpha import ace
from skbio.diversity.alpha import chao1


import pandas as pd


def dataframe_add(path1,path2):

    df1 = pd.read_excel(path1)
    df1=df1.rename(columns = lambda x: x.strip(' ').replace('\n',''))
    df2 = pd.read_excel(path2)
    df2=df2.rename(columns = lambda x: x.strip(' ').replace('\n',''))

    df1_temp =df1.drop('姓名',axis=1)

    df1_temp.set_index(df1['姓名'],inplace = True)

    df2_temp =df2.drop('姓名',axis=1)

    df2_temp.set_index(df2['姓名'],inplace = True)

    result = df1_temp.add(df2_temp, fill_value=0)
    return result

path1=r"社区获得性肺炎.xlsx"
path2=r"社区获得性肺炎20240727.xlsx"


path3=r"重症肺炎.xlsx"
path4=r"重症肺炎20240726.xlsx"

df1 = dataframe_add(path1,path2)
df2 = dataframe_add(path3,path4)

df1['group']=1
df2['group']=2


df = df1.add(df2,fill_value =0)


df = df.dropna(how='all').reset_index(drop=True)
df = df.fillna(0)


color1 ='#548EC3'
color2 ='#E9C57E'


from skbio.diversity import beta_diversity
from skbio.stats.ordination import pcoa
import numpy as np
import matplotlib.pyplot as plt
from sklearn.decomposition import PCA


from scipy.spatial.distance import pdist, squareform

bc_dm = beta_diversity("braycurtis", df.drop('group',axis=1))

from skbio.stats.distance import DistanceMatrix
from skbio.stats.distance import permanova
from skbio.stats.distance import anosim

grouping = list(df['group'])


font = {'family': 'Times New Roman', 'size': 30}


for name in ['PCA','PCoA']:
    plt.figure(figsize=(20, 10))
    ymax=0
    ymin=9
    xmax=0
    xmin=0
    

    data = df.drop('group',axis=1)
    
    bc_dm = beta_diversity("braycurtis", data)

    if name =='PCA':
        pca = PCA(n_components=2)  # 降维到2个主成分
        X_pca = pca.fit_transform(bc_dm.data)

    elif name =="PCoA":
        bc_pc = pcoa(bc_dm)
        X_pca = np.array(bc_pc.samples[['PC1','PC2']])
    

    if max(X_pca[:,0])>xmax:
        xmax=max(X_pca[:,0])
    if min(X_pca[:,0])<xmin:
        xmin=min(X_pca[:,0])
    if max(X_pca[:,1])>xmax:
        xmax=max(X_pca[:,1])
    if min(X_pca[:,1])<xmin:
        xmin=min(X_pca[:,1])
        

    data1=df[df['group']==1].drop('group',axis=1)
    data2=df[df['group']==2].drop('group',axis=1)

    for group,color,label in zip([1,2],[color1,color2],['CAP','SP']):
        
        X_pca_temp = X_pca[df['group']==group]

        plt.scatter(X_pca_temp[:, 0], X_pca_temp[:, 1], color=color, label=label)

        if name =='PCA':
            explained_variance_ratio = pca.explained_variance_ratio_

        elif name =="PCoA":
            explained_variance_ratio = bc_pc.proportion_explained[['PC1','PC2']]


        
        # 计算置信椭圆的参数
        n_std_dev = 1.96  # 95%置信区间对应约1.96个标准差
        cov_matrix = np.cov(X_pca_temp.T)
        eig_vals, eig_vecs = np.linalg.eig(cov_matrix)
        eig_vals = np.sqrt(eig_vals)

        # 绘制95%置信椭圆
        from matplotlib.patches import Ellipse


        ellipse = Ellipse(X_pca_temp.mean(axis=0), eig_vals[0] * n_std_dev * 2, eig_vals[1] * n_std_dev * 2, angle=np.arctan2(eig_vecs[1, 0], eig_vecs[0, 0]), color=color, linestyle='--',fill=False)

        centroid = np.mean(X_pca_temp, axis=0)
        for point in X_pca_temp:
            plt.plot([point[0], centroid[0]], [point[1], centroid[1]], color=color, linestyle='-', linewidth=1)


        plt.gca().add_artist(ellipse)


        width, height = 1.5 * n_std_dev * eig_vals
        if width > xmax:
            xmax=width
        if -width < xmin:
            xmin= -width
        if height > ymax:
            ymax= height
        if -height < ymin:
            ymin = -height
        

    plt.rcParams['font.sans-serif'] = ['SimHei']  # 用来正常显示中文标签
    plt.rcParams['axes.unicode_minus'] = False  # 用来正常显示负号
    if name =="PCA":
        plt.xlabel('PCA1 ({} % Explained)'.format(round(explained_variance_ratio[0] * 100, 2)), font)
        plt.ylabel('PCA2 ({} % Explained)'.format(round(explained_variance_ratio[1] * 100, 2)), font)
    elif name =="PCoA":
        plt.xlabel('PCoA1 ({} % Explained)'.format(round(explained_variance_ratio[0] * 100, 2)), font)
        plt.ylabel('PCoA2 ({} % Explained)'.format(round(explained_variance_ratio[1] * 100, 2)), font)


    plt.tick_params(axis='x', labelsize=25)  # 设置x轴刻度标签字体大小
    plt.tick_params(axis='y', labelsize=25)  # 设置y轴刻度标签字体大小
    plt.legend(prop={'size': 30})


    plt.ylim(ymin-0.1*ymax,ymax+0.1*ymax)
    plt.xlim(xmin-0.1*xmax,xmax+0.1*xmax)

    plt.subplots_adjust(left=0.05, bottom=0.09, right=0.08, top=0.9)
    plt.tight_layout()

    distance_matrix = pdist(X_pca, metric='braycurtis')
    distance_matrix = squareform(distance_matrix)
    
    result_permanova = permanova(DistanceMatrix(distance_matrix),grouping)
    plt.text(xmax-0.3*xmax,ymax-0.4*ymax,'p-value : {} '.format(round(result_permanova['p-value'], 4)), font)


    plt.savefig(name+".svg")
