# Supplementary material for: Microbial and clinical disparities in pneumonia: insights from metagenomic next-generation sequencing in patients with community-acquired and severe pneumonia
Source: Front Microbiol. 2025 Jun 20;16:1538109. doi: 10.3389/fmicb.2025.1538109 (PMC12227010; doi:10.3389/fmicb.2025.1538109)
Supplement: Supplementary file 3 [file Data_Sheet_1.zip › Code Commit/Microecological Indicator Calculation/社区获得性肺炎.xlsx]

## Sheet: 社区获得性肺炎
姓名	G- 奈瑟球菌属 Neisseria	G+ 链球菌属Streptococcus	G+ 嗜胨菌属 Peptoniphilus	G- 普雷沃菌属 Prevotella	G- 拟普雷沃菌属 Alloprevotella	G- 凝聚杆菌属 Aggregatibacter	G- 嗜血杆菌属 Haemophilus	G- 韦荣球菌属 Veillonella	G- 梭杆菌属 Fusobacterium	G+ 孪生球菌属 Gemella	G- 坦纳菌属 Tannerella	G- 卟啉单胞菌属 Porphyromonas	G- 二氧化碳噬纤维菌属 Capnocytophaga	G+ 罗氏菌属 Rothia	G- 金氏菌属 Kingella	G- 密螺旋体属 Treponema	G+ 葡萄球菌属 Staphylococcus	G- 锥形杆菌属 Pyramidobacter	G- 弯曲菌属 Campylobacter	G+ 微单胞菌属 Parvimonas	G- 劳特罗普菌属 Lautropia	G+ 乳杆菌属 Lactobacillus	G+ 放线菌属 Actinomyces	G+ 颗粒链菌属 Granulicatella	G+ 丙酸杆菌属 Propionibacterium	G- 巨型球菌属 Megasphaera	G- 支原体属 Mycoplasma	G+ 棒状杆菌属 Corynebacterium	G+ 陌生菌属 Atopobium	G+ 营养缺陷菌属 Abiotrophia	G- 拟杆菌属 Bacteroides	G- 戴阿李斯特菌属 Dialister	G+ 消化链球菌属 Peptostreptococcus	G+ 狡诈菌属 Dolosigranulum	G+ 艰难杆菌属 Mogibacterium	G+ 细小杆菌属 Solobacterium	G- 纤毛菌属 Leptotrichia	G+ 欧陆森菌属 Olsenella	G- 莫拉菌属 Moraxella	G+ 微球菌属 Micrococcus	G- 艾肯菌属 Eikenella	G- 心杆菌属 Cardiobacterium	G+ 双歧杆菌属 Bifidobacterium	G+ 斯莱克菌属 Slackia	G+ 阿托波菌属 Atopobium	G- 小类杆菌属 Dialister	真菌 马拉色菌属 Malassezia	真菌 假丝酵母属 Candida
边子龙	0.447	0.359	0.036	0.014		0.011	0.009	0.009	0.009	0.003	0.001
蔡克鸿	0.024	0.89		0.006			0.009	0.001			0.001	0.004	0.001	0.001		0.001
曾洪群		0.073					0.022
曾明伟		0.729																																													0.007
曾新玉				0.004													0.001
陈春秀		0.157		0.016				0.013	0.001				0.002	0.001		0.001		0.001	0.001
陈凤媚		0.144					0.007	0.003				0.006		0.001		0.001				0.002
陈福如	0.003	0.739		0.005			0.109	0.008	0.001	0.002		0.002	0.005	0.003							0.001
陈锦文		0.83	0.035	0.006			0.014	0.003
陈练梅	0.006	0.775	0.024	0.001	0.001	0.001		0.001			0.001		0.001
陈敏媚	0.313						0.09		0.01	0.016
陈汝朝		0.579						0.003						0.001								0.001
陈锐君	0.074	0.791		0.004				0.011	0.003	0.002		0.006		0.003									0.002	0.002	0.001	0.001
陈新强		0.256						0.039									0.016										0.04	0.023
陈燕敏		0.712					0.053					0.001	0.001
陈业辉		0.869		0.036	0.003		0.009	0.015	0.002					0.004									0.007			0.003			0.001
陈艺文	0.14	0.233		0.001				0.001	0.001	0.001		0.001	0.001	0.002										0.001				0.001
陈应昌	0.026	0.272		0.044	0.005		0.016	0.025	0.013		0.003	0.051	0.006	0.016		0.009							0.01	0.007																							0.814
单松稳	0.078	0.585	0.029	0.001	0.001	0.005	0.251			0.001	0.001	0.005		0.005		0.001								0.001
邓秋花	0.03	0.517	0.254	0.004		0.003		0.026															0.001	0.002
翟廖好																												0.027
方镇洲	0.004	0.957		0.002	0.001			0.002				0.001	0.001	0.001				0.001										0.001	0.001	0.001
房志成				0.016			0.087	0.004	0.01		0.021	0.304				0.028			0.006	0.012											0.025	0.015	0.005
冯碧芳		0.222						0.001			0.001			0.004
冯燕玲	0.013	0.766	0.085	0.007			0.005	0.002			0.002	0.005	0.003	0.018		0.017																		0.019
冯占升	0.112	0.759	0.049	0.007	0.001		0.023	0.003	0.005	0.003	0.001	0.003	0.001	0.006									0.006
高红	0.004	0.969	0.02	0.001			0.001		0.001			0.001	0.001										0.001					0.001
郭金成	0.034	0.795	0.028	0.003				0.009					0.002	0.001					0.001		0.001		0.002				0.002		0.001																			0.612
郭正端												0.001																0.006						0.003
郭紫燕																				0.023
黄伯娇		0.665		0.002				0.004		0.001		0.001	0.001	0.001
黄船兴		0.073	0.003					0.001				0.001		0.001							0.001													0.001
黄惠欢	0.016	0.906	0.054	0.001	0.001			0.001	0.002			0.001	0.001	0.001										0.001											0.001
黄继会	0.111	0.531	0.087	0.042		0.005	0.089	0.014	0.015	0.004		0.003	0.001	0.042						0.004													0.002															0.895
黄家禄		0.928	0.041	0.001				0.012	0.001		0.001	0.001	0.001	0.004		0.001								0.001												0.001
黄小阳				0.033			0.021		0.017	0.02						0.032
黄轩华	0.001	0.102	0.014	0.001				0.001		0.001		0.001		0.002										0.001	0.001
黄艳云		0.462	0.048	0.098			0.069	0.045		0.031			0.006						0.023				0.006		0.003												0.008										0.664	0.07
黄依琳		0.838		0.042	0.002		0.018	0.006	0.002			0.002							0.002				0.003	0.002			0.004		0.001	0.001																	0.603
黄幼芬		0.573		0.012				0.06																	0.002
黄志玉	0.255	0.687		0.001				0.001				0.001	0.001								0.001			0.001						0.001																	0.053
纪咏秋		0.369		0.01									0.006	0.025
蒋东来		0.613		0.044				0.02						0.144			0.003
蒋元娇																												0.119						0.024
孔海鉴	0.188	0.432	0.038	0.006			0.265	0.002	0.007	0.003		0.004
赖添泉																			0.001	0.001
雷富春	0.012	0.807		0.044			0.01	0.026	0.004			0.01	0.001	0.004			0.002						0.005
李大兰		0.922	0.031	0.001			0.024	0.002	0.001	0.001	0.001			0.003														0.001		0.001				0.001
李代英		0.642		0.01				0.023					0.007				0.002		0.003		0.002				0.004			0.009											0.005								0.267
李锦香		0.001		0.001
李娟	0.009							0.001			0.001	0.001					0.001				0.001			0.001			0.003			0.003								0.001
李秋菊	0.012	0.608		0.021			0.07	0.019	0.002	0.004		0.001	0.001			0.001			0.001																	0.001
李思婵	0.029	0.768		0.004				0.01			0.001								0.001		0.001						0.014																				0.101
李文				0.671				0.062				0.007	0.036	0.002		0.006		0.007	0.007			0.004				0.022							0.005				0.027	0.003									0.601
李玉珍		0.804		0.012			0.037	0.013				0.001	0.002	0.008		0.002				0.002	0.001											0.001
连少其		0.025
梁桂林		0.818	0.059	0.004			0.07	0.01	0.003	0.001		0.001	0.002	0.007									0.003	0.001		0.001			0.001
廖艳红							0.357																																0.011
列镜坤		0.005	0.001	0.001								0.001								0.001
列婉华											0.001						0.013							0.001				0.019		0.002					0.002												0.297
林添有												0.007
林雪华		0.963	0.025				0.001	0.001		0.001	0.001	0.001		0.001						0.001	0.001			0.001				0.001
林志博		0.001		0.001									0.001
刘凤	0.007	0.882	0.039	0.002		0.001	0.006	0.001		0.001		0.001		0.001						0.001
刘福言	0.105			0.007				0.002			0.009	0.18						0.012		0.002											0.002				0.012
刘美英																	0.013								0.002			0.088											0.003
刘念		0.568										0.01		0.005
刘琴		0.112					0.06																																	0.004								0.747
刘青秀	0.209	0.316		0.012			0.257	0.003		0.068		0.001	0.001						0.002				0.005																	0.001
刘稀	0.039	0.896					0.003			0.001				0.001										0.002
刘艳							0.018																		0.003
刘月英	0.084	0.747	0.026	0.002			0.074	0.001	0.001	0.001			0.001	0.001	0.001									0.001
刘智援		0.074		0.001				0.002									0.005			0.001		0.001
刘忠营		0.898	0.06					0.003			0.001	0.005	0.001	0.003																								0.001
龙伟光		0.179	0.006					0.001														0.005		0.001																			0.001
卢秋娟		0.577																										0.215
卢泽昌		0.642		0.01		0.003	0.096	0.009	0.001	0.004			0.001	0.003		0.001			0.001				0.001														0.001
卢振彬	0.025	0.509										0.001												0.002			0.001	0.002		0.001											0.001
罗桂养		0.09															0.006											0.107
罗美福							0.001														0.001
罗强			0.008	0.012				0.001	0.003			0.022				0.001			0.001	0.009	0.001			0.001							0.006							0.007						0.001
罗瑞灵		0.27		0.024				0.051
罗艺玲	0.088	0.683		0.016			0.008	0.022	0.003	0.007		0.002	0.003	0.002					0.003		0.002
麦里玲	0.009	0.808		0.023			0.011	0.009	0.003			0.002		0.015
毛灼全		0.001																		0.001					0.001																							0.463
苗穗勇							0.008																					0.037
莫炳贤		0.777	0.086	0.002				0.004					0.015	0.001							0.001			0.001						0.001
莫晓彦		0.224															0.088								0.003																						0.103	0.155
莫燕芳		0.046
庞连珍	0.032	0.836		0.005	0.001		0.063	0.003	0.002	0.001	0.001	0.003								0.001
彭金凤	0.018	0.902		0.002	0.001		0.015	0.001	0.004	0.003		0.003	0.003	0.002							0.001									0.001
强国明		0.81		0.09	0.004		0.005	0.023		0.001	0.001	0.004	0.004	0.006		0.001							0.003						0.002
邱帝领			0.013	0.001			0.001	0.001						0.001										0.001
邱素琴		0.05		0.017				0.008					0.001								0.001	0.002				0.001				0.001
邱昭育																	0.003
阙路煊		0.489		0.002			0.009		0.001	0.002		0.002		0.005		0.001			0.001
冉雪峰				0.049
阮锦威	0.078	0.368		0.166	0.003		0.103	0.048	0.029	0.019	0.003	0.003		0.019		0.004			0.006
阮庆葵								0.035						0.003			0.01				0.006																										0.002
阮稳明	0.015	0.912		0.005	0.001			0.003			0.001	0.003	0.001											0.002			0.001		0.001	0.001
沈得明		0.704		0.016			0.021	0.013	0.054		0.004	0.017	0.005	0.015		0.007			0.003	0.025															0.003
石伟波		0.017
石雄飞		0.087
宋美丽		0.927		0.003	0.001			0.012						0.001						0.001			0.002			0.001			0.001			0.001
苏明强				0.001			0.009							0.001
谭金娥								0.001
谭小洪	0.241	0.464		0.021			0.029	0.01	0.02		0.002	0.031	0.003			0.009
汤秀贤		0.278																							0.012														0.002
唐晴		0.799	0.066	0.002				0.002					0.002	0.009
唐永秀		0.905
汪涛		0.001						0.001
王道良		0.841		0.003			0.065					0.002								0.002
王道喜		0.777	0.018				0.006	0.001		0.001									0.001						0.001		0.001	0.008
王俊杰		0.087		0.011				0.008				0.004	0.002						0.007		0.017				0.003
王香云				0.01			0.065	0.017												0.003
魏明星		0.755		0.009			0.072	0.016	0.001			0.002	0.001	0.007										0.005			0.001			0.002						0.001
温桂嫦				0.001									0.001																																			0.793
温伟聪		0.649	0.046				0.003					0.003
翁楚芳		0.765		0.011				0.024	0.001												0.004	0.003
巫广珍			0.038	0.005			0.352	0.002	0.027			0.007		0.001		0.005				0.001																									0.001	0.001
巫永华	0.109	0.315	0.014	0.002	0.001		0.176		0.002	0.001		0.003		0.001					0.001									0.003
吴波兰	0.018	0.843	0.04	0.007				0.001			0.001			0.001		0.001				0.001																									0.003
吴呈龙		0.122
吴炽南				0.081				0.008				0.082				0.319			0.009	0.009
吴纯烈		0.438		0.012			0.011					0.006										0.011
吴惠贞				0.075	0.009		0.011	0.011	0.005	0.028		0.014	0.005	0.008		0.006			0.003				0.021						0.004
吴嘉俊		0.001		0.001										0.001											0.001
吴年锋	0.421	0.243	0.032	0.008		0.004	0.064	0.003	0.001	0.002		0.002		0.004					0.001																0.001
吴宿池	0.081	0.469	0.03	0.005			0.091		0.004	0.001	0.001	0.003		0.001						0.003				0.002
吴志锋	0.007	0.868		0.016				0.013		0.007				0.006					0.001			0.017	0.001			0.001			0.001
伍彩求		0.009		0.003				0.004																	0.002
伍亮		0.492		0.012			0.017				0.003		0.008	0.006
夏光正	0.113	0.674		0.012			0.044	0.007		0.006										0.003
夏颖	0.054	0.64		0.019	0.002		0.223	0.006	0.003					0.002					0.001				0.003	0.001	0.001
肖隆秀		0.021		0.002				0.002		0.001		0.001	0.001	0.001										0.001																							0.644
肖瑜	0.085	0.729		0.004	0.003		0.071	0.003	0.004			0.001		0.001					0.001	0.004
谢锦培														0.004
徐国池	0.01	0.851		0.013	0.001		0.053	0.001	0.005			0.003	0.001	0.001		0.002				0.002															0.001
徐锦波	0.025	0.872		0.012				0.02			0.001	0.001		0.003					0.001				0.001				0.004		0.002			0.001						0.001
许力栋	0.065	0.354				0.002	0.07			0.001				0.001			0.003					0.001
许三娣	0.07	0.579	0.043	0.008			0.112	0.002				0.01		0.005		0.001
许雪莲		0.251											0.002						0.004
许元珍		0.803		0.045			0.038	0.009						0.009
薛江涛	0.002	0.836		0.008			0.001	0.003	0.003	0.006		0.003	0.001	0.009		0.001
严望连	0.056	0.862	0.024	0.001			0.013	0.001		0.002		0.001	0.001	0.001
杨福基	0.01	0.95		0.001			0.003	0.001																0.001				0.001	0.001
杨明连		0.925	0.04	0.001			0.006	0.001	0.002			0.001		0.001		0.001					0.001			0.002
杨其广	0.002	0.93	0.051	0.001			0.002	0.001				0.003	0.001	0.001							0.001			0.001										0.001
姚美葵		0.845	0.096	0.001			0.023	0.001			0.001	0.001	0.001	0.005										0.001																							0.026
姚毅洁		0.974	0.015	0.001	0.001		0.001	0.001			0.001	0.001	0.001	0.001		0.001					0.001		0.001
叶春草		0.037
易舒欣							0.046
易兴贵	0.016	0.933	0.026	0.003			0.01		0.001					0.004					0.001				0.001
游磊		0.36
余运连				0.26	0.041			0.263					0.004	0.045								0.004	0.005	0.008		0.01	0.027		0.012									0.001									0.002
庾翔		0.248	0.042																																					0.037
湛谢坚		0.875		0.001	0.001			0.002			0.001		0.001	0.001					0.001			0.001						0.001
张冬根	0.343	0.256		0.057			0.113	0.042	0.004				0.002	0.003					0.003		0.001			0.001																	0.005
张惠思	0.015	0.931		0.003	0.001		0.001	0.002	0.002			0.001				0.001			0.001	0.001			0.002							0.001
张骏		0.73	0.031	0.001				0.004					0.001	0.001										0.001						0.001
张玲华		0.632	0.024	0.002			0.025	0.002				0.001												0.001
张清平		0.921	0.023	0.005			0.02	0.009						0.002	0.001				0.001				0.004	0.001					0.001	0.002
张汝康	0.009	0.154	0.007	0.001			0.003			0.001		0.001	0.001	0.001
张艳芳	0.14	0.589	0.057	0.011	0.01		0.087		0.013	0.016		0.003
张玉坤	0.003	0.916	0.024				0.037			0.001	0.001	0.001	0.001			0.001									0.001
招沛林								0.006
赵伟		0.67		0.039	0.017		0.014		0.012			0.012		0.005		0.001
郑丽琴		0.025		0.001
郑水邓	0.142	0.414		0.003	0.001		0.326	0.004	0.002	0.001		0.003		0.004		0.001								0.002				0.003
郑旭彬		0.874	0.091	0.001				0.005						0.001										0.001						0.001					0.001			0.001
钟学群	0.351	0.261		0.011			0.243	0.009	0.009	0.002		0.015	0.001	0.006		0.001			0.001		0.001		0.002
钟艳珍		0.615	0.115	0.123				0.034			0.008	0.022		0.014		0.003			0.002	0.01		0.006								0.003					0.005			0.003
朱成	0.039	0.099		0.022			0.087		0.007	0.005				0.022
邹子成		0.891	0.066	0.002			0.006	0.002	0.001	0.001											0.001		0.002	0.001					0.001	0.001
祖占信		0.542		0.002				0.003	0.001		0.001	0.001		0.001		0.001				0.001		0.002													0.001
荆开宝 2022-11-25		0.563		0.001				0.001				0.001						0.001	0.001								0.002					0.001						0.001									0.001
荆开宝 2023-04-26		0.885	0.031	0.001				0.007					0.001	0.01					0.001			0.002	0.001			0.001	0.004																					0.945
吕永清 2023-02-08	0.094	0.812		0.002			0.002		0.002	0.006		0.001		0.001					0.001	0.001	0.001
吕永清 2023-03-17	0.161	0.584		0.012			0.016			0.005		0.004					0.008		0.002	0.002								0.054						0.024
刘叶桃 2022-12-13																	0.008				0.01
刘叶桃 2023-05-12																									0.008			0.022
