# Supplementary material for: Microbial and clinical disparities in pneumonia: insights from metagenomic next-generation sequencing in patients with community-acquired and severe pneumonia
Source: Front Microbiol. 2025 Jun 20;16:1538109. doi: 10.3389/fmicb.2025.1538109 (PMC12227010; doi:10.3389/fmicb.2025.1538109)
Supplement: Supplementary file 3 [file Data_Sheet_1.zip › Code Commit/Microecological Indicator Calculation/社区获得性肺炎20240727.xlsx]

## Sheet: 病原菌
姓名	曲霉属	G-克雷伯菌属 Klebsiella	G+ Tropheryma	G+ 链球菌属Streptococcus	G- 窄食单胞菌属 Stenotrophomonas	肺孢子菌属 Pneumocystis	假丝酵母属 Candida	G- 衣原体属 Chlamydia	G - 普雷沃菌属 Prevotella	G+ 葡萄球菌属 Staphylococcus	G- 嗜血杆菌属 Haemophilus	G- 莫拉菌属 Moraxella	G- 假单胞菌属 Pseudomonas	G- 埃希菌属 Escherichia	G+ 肠球菌属 Enterococcus	隐球菌属 Cryptococcus	G- 巴斯德菌属 Pasteurella	G- 不动杆菌属 Acinetobacter	G+ 短杆菌属 Brevibacterium	G- 沙雷菌属 Serratia	G- 伯克霍尔德菌属 Burkholderia	G+ 消化链球菌属 Peptostreptococcus	G- 支原体属 Mycoplasma	G- 无色杆菌属 Achromobacter	G- 鲍特菌属 Bordetella	G- 军团菌属 Legionella	G- 脲原体属 Ureaplasma	G- 东方体属 Orientia
边子龙	0.983
蔡克鸿
曾洪群		0.581	0.137
曾明伟	0.191			0.729	0.099	0.713	0.087
曾新玉								0.079	0.004	0.001
陈春秀			0.004								0.769	0.001
陈凤媚	0.997					0.001							0.731	0.014
陈福如	34.9												0.005
陈锦文				0.83
陈练梅			0.165			0.178
陈敏媚
陈汝朝	0.358			0.579			0.59				0.376
陈锐君
陈新强							0.723							0.107	0.121
陈燕敏
陈业辉		0.005		0.869						0.001
陈艺文											0.578
陈应昌				0.272
单松稳																0.89
邓秋花							0.986
翟廖好
方镇洲				0.957
房志成				0.341							0.087		0.004	0.024			0.001
冯碧芳											0.732
冯燕玲													0.002
冯占升										0.001
高红				0.969
郭金成	0.053			0.795							0.106
郭正端		0.008		0.669														0.068
郭紫燕
黄伯娇				0.665		0.958							0.282
黄船兴			0.001	0.073							0.898
黄惠欢
黄继会							0.895
黄家禄						0.278	0.683				0.005
黄小阳																		0.048
黄轩华	0.67										0.003								0.001
黄艳云													0.015	0.008
黄依琳
黄幼芬
黄志玉							0.901
纪咏秋
蒋东来				0.613			1
蒋元娇	0.869												0.397
孔海鉴			0.005			0.12						0.004								0.001
赖添泉											0.982
雷富春						0.295
李大兰			0.001								0.024
李代英		0.109				0.45							0.026
李锦香
李娟				0.003							0.917		0.048
李秋菊	0.59
李思婵	0.328	0.031					0.498														0.004
李文
李玉珍				0.804		0.652
连少其
梁桂林							0.956
廖艳红				0.399
列镜坤											0.984
列婉华
林添有
林雪华				0.963
林志博
刘凤	0.72			0.882
刘福言				0.549
刘美英
刘念				0.568
刘琴
刘青秀
刘稀												0.001
刘艳	0.651
刘月英							0.974															0.001
刘智援		0.027			0.001		0.975			0.005	0.023		0.243	0.13	0.047
刘忠营				0.898		0.235	0.416
龙伟光		0.713		0.179			0.992
卢秋娟										0.144
卢泽昌	0.997		0.183			0.001
卢振彬					0.001		0.366											0.42
罗桂养						0.868
罗美福				0.958
罗强				0.919
罗瑞灵		0.024
罗艺玲																							0.068
麦里玲		0.009					0.439
毛灼全		0.001			0.005								0.933											0.002
苗穗勇			0.007											0.034
莫炳贤							0.922						0.046		0.031			0.015
莫晓彦							0.155						0.019
莫燕芳			0.027																						0.803
庞连珍				0.836						0.001
彭金凤	0.127	0.001		0.902		0.294						0.001
强国明		0.001			0.001
邱帝领				0.984
邱素琴		0.717		0.05
邱昭育
阙路煊			0.441				0.232
冉雪峰
阮锦威		0.011				0.953
阮庆葵							0.981																			0.108
阮稳明	0.128			0.912		0.765
沈得明
石伟波
石雄飞
宋美丽				0.927		0.48					0.007
苏明强				0.975
谭金娥	0.654										0.972
谭小洪				0.464
汤秀贤				0.278
唐晴				0.799							0.024
唐永秀
汪涛			0.992
王道良
王道喜		0.011					0.952			0.001			0.164	0.001	0.001			0.001
王俊杰	0.48												0.375
王香云																											0.028
魏明星			0.001
温桂嫦				0.985
温伟聪																0.931
翁楚芳				0.765								0.021
巫广珍				0.525							0.352
巫永华		0.108	0.22
吴波兰				0.843
吴呈龙
吴炽南				0.24
吴纯烈		0.107
吴惠贞
吴嘉俊																							0.998
吴年锋								0.001					0.002	0.032
吴宿池				0.469						0.001		0.281
吴志锋							0.928	0.004															0.015
伍彩求											0.856
伍亮
夏光正				0.674
夏颖
肖隆秀																							0.964
肖瑜																					0.008
谢锦培							0.915				0.078				0.731
徐国池				0.851
徐锦波							0.957				0.015
许力栋	0.086		0.442
许三娣
许雪莲		0.462				0.908
许元珍
薛江涛			0.006
严望连		0.001			0.001								0.001
杨福基													0.001
杨明连										0.001
杨其广																0.987		0.001
姚美葵	0.952									0.002
姚毅洁		0.001		0.974
叶春草												0.928
易舒欣
易兴贵
游磊																0.379
余运连	0.001			0.252			0.989				0.003							0.001										0.013
庾翔																										0.038
湛谢坚													0.001	0.018	0.025
张冬根
张惠思
张骏											0.22
张玲华		0.156	0.101
张清平							0.909
张汝康							0.728																0.823
张艳芳	0.965
张玉坤				0.916						0.007
招沛林				0.909
赵伟				0.67
郑丽琴											0.964
郑水邓		0.001	0.001							0.047
郑旭彬				0.874
钟学群
钟艳珍				0.615			0.978
朱成
邹子成
祖占信		0.001		0.542		0.71					0.429							0.001
荆开宝 2022-11-25
荆开宝 2023-04-26
吕永清 2023-02-08
吕永清 2023-03-17
刘叶桃 2022-12-13
刘叶桃 2023-05-12
