# Supplementary material for: Microbial and clinical disparities in pneumonia: insights from metagenomic next-generation sequencing in patients with community-acquired and severe pneumonia
Source: Front Microbiol. 2025 Jun 20;16:1538109. doi: 10.3389/fmicb.2025.1538109 (PMC12227010; doi:10.3389/fmicb.2025.1538109)
Supplement: Supplementary file 3 [file Data_Sheet_1.zip › Code Commit/Microecological Indicator Calculation/重症肺炎.xlsx]

## Sheet: 重症肺炎
姓名	G- 奈瑟球菌属 Neisseria	G+ 链球菌属 Streptococcus	G+ 嗜胨菌属 Peptoniphilus	G- 普雷沃菌属 Prevotella	G- 拟普雷沃菌属 Alloprevotella	G- 凝聚杆菌属 Aggregatibacter	G- 嗜血杆菌属 Haemophilus	G- 韦荣球菌属 Veillonella	G- 梭杆菌属 Fusobacterium	G+ 孪生球菌属 Gemella	G- 坦纳菌属 Tannerella	G- 卟啉单胞菌属 Porphyromonas	G- 二氧化碳噬纤维菌属 Capnocytophaga	G+ 罗氏菌属 Rothia	G+ 葡萄球菌属 Staphylococcus	G- 锥形杆菌属 Pyramidobacter	G- 弯曲菌属 Campylobacter	G+ 微单胞菌属 Parvimonas	G- 劳特罗普菌属 Lautropia	G+ 乳杆菌属 Lactobacillus	G+ 放线菌属 Actinomyces	G+ 颗粒链菌属 Granulicatella	G- 支原体属 Mycoplasma	G+ 棒状杆菌属 Corynebacterium	G+ 陌生菌属 Atopobium	G- 拟杆菌属 Bacteroides	G+ 丙酸杆菌属 Propionibacterium	G+ 营养缺陷菌属 Abiotrophia	G- 艾肯菌属 Eikenella	G+ 艰难杆菌属 Mogibacterium	G- 纤毛菌属 Leptotrichia	G+ 欧陆森菌属 Olsenella	G+ 微球菌属 Micrococcus	G+ 狡诈菌属 Dolosigranulum	G- 莫拉菌属 Moraxella	真菌 马拉色菌属 Malassezia	真菌 假丝酵母属 Candida
曾振记																								0.209
陈藕	0.068	0.386	0.017	0.004	0.001		0.06	0.002	0.006			0.004	0.001	0.003				0.001			0.003	0.002
单潮德													0.001											0.032
贾奕昕		0.727		0.008			0.158	0.006				0.001	0.001	0.001					0.002		0.005	0.002			0.001
李永福		0.625	0.074	0.005				0.034			0.01	0.001	0.049	0.099			0.006		0.008										0.008	0.007	0.002
刘汝桥																								0.81
龙娣								0.009			0.003																			0.003		0.002
释贤竹		0.158		0.024				0.018			0.001		0.009	0.005						0.004			0.04									0.012
苏金城															0.003							0.005		0.735						0.002
王洪娟				0.029								0.004				0.003				0.008				0.045	0.004							0.006	0.028	0.004
向阳		0.643	0.092	0.008		0.008	0.063	0.035	0.01	0.038	0.001	0.002		0.016								0.014						0.005
邢家立		0.098						0.008							0.195									0.031			0.013									0.001
徐运发		0.222													0.011					0.001				0.05													0.172
许名远		0.093						0.001							0.001							0.001						0.001
张玉维																																	0.006
周灿金		0.481		0.001						0.001		0.001			0.017					0.001				0.001									0.001
周文进	0.545			0.013	0.002						0.005	0.027	0.004	0.002			0.062								0.009	0.002		0.003		0.002			0.121
罗宏添2023-03-10																								0.001
罗宏添2023-05-24		0.587																						0.002
陈阮杨2023-04-03		0.849	0.036	0.001					0.001		0.001	0.001	0.001	0.007														0.001
陈阮杨2023-04-12	0.345	0.157		0.007			0.082	0.005						0.004					0.002		0.061			0.014			0.007						0.011		0.011
陈耀成2023-02-01																								0.008
