# Supplementary material for: Microbial and clinical disparities in pneumonia: insights from metagenomic next-generation sequencing in patients with community-acquired and severe pneumonia
Source: Front Microbiol. 2025 Jun 20;16:1538109. doi: 10.3389/fmicb.2025.1538109 (PMC12227010; doi:10.3389/fmicb.2025.1538109)
Supplement: Supplementary file 3 [file Data_Sheet_1.zip › Code Commit/Microecological Indicator Calculation/重症肺炎20240726.xlsx]

## Sheet: 致病菌
姓名	G+ 肠球菌属 Enterococcus	假丝酵母属 Candida	G+ Tropheryma	G- 假单胞菌属 Pseudomonas	G- 窄食单胞菌属 Stenotrophomonas	G- 无色杆菌属 Achromobacter	G-克雷伯菌属 Klebsiella	G- 嗜血杆菌属 Haemophilus	芬戈尔德菌属	G+ 葡萄球菌属 Staphylococcus	肺孢子菌属 Pneumocystis	G- 衣原体属 Chlamydia	G- 军团菌属 Legionella	明串珠菌属	G- 不动杆菌属 Acinetobacter	G+ 双歧杆菌属 Bifidobacterium	曲霉属	G+ 链球菌属 Streptococcus	G- 脲原体属 Ureaplasma	G- 沙雷菌属 Serratia
曾振记	0.747	0.954
陈藕			0.421
单潮德	0.031			0.806	0.075	0.003	0.002
贾奕昕								0.158
李永福		0.853
刘汝桥	0.006	0.983					0.018
龙娣		0.972						0.907
释贤竹	0.636	0.985
苏金城	0.014	0.381					0.011		0.003
王洪娟		0.995
向阳		0.863	0.002							0.001	0.081	0.001
邢家立		0.99			0.007								0.011
徐运发	0.03						0.59				0.566			0.001	0.001
许名远	0.9	0.679														0.001	0.311
张玉维																	0.079
周灿金		0.989		0.465						0.017								0.481
周文进		0.584																0.117	0.001
罗宏添2023-03-10																		0.98
罗宏添2023-05-24				0.349	0.012					0.001					0.004					0.003
陈阮杨2023-04-03				0.016
陈阮杨2023-04-12				0.056
陈耀成2023-02-01				0.942
