# Supplementary material for: Microbial and clinical disparities in pneumonia: insights from metagenomic next-generation sequencing in patients with community-acquired and severe pneumonia
Source: Front Microbiol. 2025 Jun 20;16:1538109. doi: 10.3389/fmicb.2025.1538109 (PMC12227010; doi:10.3389/fmicb.2025.1538109)
Supplement: Supplementary file 3 [file Data_Sheet_1.zip › Code Commit/Venn Diagram/data.xlsx]

## Sheet: Sheet1
CMT	Illumina	Nanopore	Bacteria-CMT	Fungi-CMT	Bacteria-illumina	Fungi-illumina	Viruses-illumina	Bacteria-Nanopore	Fungi-Nanopore	Viruses-Nanopore
1	1	1	1	1	1	4	1	2	4	1
4	2	2	4	13	2	9	3	3	5	2
7	3	3	7	16	3	13	4	4	7	3
10	4	4	10	17	4	14	8	5	9	4
13	5	5	15	23	7	17	12	7	13	10
15	6	7	16	25	8	23	13	9	14	11
16	7	9	19	26	9	26	14	10	17	17
17	8	10	23	27	10	29	26	15	23	19
19	9	11	24	29	14	30	30	16	25	24
23	10	13	27	34	15	32	32	17	26	26
24	12	14	28	35	16	34	33	19	28	27
25	13	15	29	36	19	35	36	20	29	37
26	14	16	31	37	20	36	37	21	32	38
27	15	17	33	38	21	37	38	22	34	42
28	16	19	34	39	22	39	40	23	35	43
29	17	20	35	40	23	40	41	24	36	44
31	19	21	36	43	24	43	43	27	39	45
33	20	22	37	52	26	44	44	28	40	46
34	21	23	38	56	28	45	45	29	43	50
35	22	24	40	57	29	46	46	34	45	53
36	23	25	41	63	30	56	50	36	59	56
37	24	26	43	65	31	61	53	37	60	58
38	26	27	44	74	33	63	55	38	61	59
40	28	28	45	75	34	65	61	39	66	61
41	29	29	46	76	35	66	62	40	69	62
43	30	32	48	79	36	69	64	41	70	64
44	31	34	52	80	37	70	66	42	72	66
45	32	35	58	83	38	72	67	44	73	72
46	33	36	60	86	39	73	68	45	76	74
48	34	37	62	88	40	76	70	46	84	76
52	35	38	63	95	41	84	72	47	85	80
56	36	39	64	96	42	85	74	48	89	81
57	37	40	65	97	44	86	76	52		82
58	38	41	66	98	45	89	80	54		84
62	39	42	68		46	91	81	55		86
63	40	43	69		47		82	57		87
64	41	44	72		48		84	58		90
65	42	45	73		52		86	60		91
66	43	46	76		54		87	62		94
68	44	47	81		55		90	63		98
69	45	48	82		57		91	66
73	46	50	83		60		94	67
74	47	52	84		62		98	68
75	48	53	85		63		100	70
76	50	54	87		64			71
79	52	55	88		65			72
80	53	57	89		66			73
81	54	58	90		67			75
82	55	59	91		68			76
83	56	61	92		69			77
84	57	62	94		70			78
85	60	63	97		71			79
86	61	64	98		72			80
87	62	66	100		73			82
88	63	67			75			83
89	64	68			76			84
90	65	69			77			85
91	66	70			78			86
92	67	71			79			87
94	68	72			80			88
95	69	73			81			89
96	70	74			82			90
97	71	75			83			91
98	72	76			84			92
100	73	77			85			93
	74	78			86			94
	75	79			87			95
	76	80			88			96
	77	81			89			97
	78	82			90			98
	79	83			91
	80	84			92
	81	85			93
	82	86			94
	83	87			95
	84	88			96
	85	89			97
	86	90			98
	87	91			99
	88	92			100
	89	93
	90	94
	91	95
	92	96
	93	97
	94	98
	95
	96
	97
	98
	99
	100
