# Supplementary material for: Microbial and clinical disparities in pneumonia: insights from metagenomic next-generation sequencing in patients with community-acquired and severe pneumonia
Source: Front Microbiol. 2025 Jun 20;16:1538109. doi: 10.3389/fmicb.2025.1538109 (PMC12227010; doi:10.3389/fmicb.2025.1538109)
Supplement: Supplementary file 3 [file Data_Sheet_1.zip › Code Commit/Venn Diagram/veen_C.R]

#三元#

library (VennDiagram)  

library(openxlsx)
library(stats)

#数值导入，可对数值进行配对

data<-read.xlsx("~/韦恩图修改/data.xlsx",sheet= "Sheet1")


#数据转置，如果不转后头函数venn.diagram对矩阵数值不识别#


head(data)

corlor_set2= c('#7BA4C3',"#EBAB61","#F2F1B1")#Fungi viruses bacteria


color_set = c("#F2F1B1",'#7BA4C3',"#EBAB61")

venn.diagram(x=list(na.omit(data$`Bacteria-illumina`),na.omit(data$`Fungi-illumina`),na.omit(data$`Viruses-illumina`)),
             
          
             
             
             scaled = F, # 根据比例显示大小
             
             alpha= 0.5, #透明度
             
             lwd=1,lty='blank',col=color_set, #圆圈线条粗细、形状、颜色；1 实线, 2 虚线, blank无线条
             
             label.col ='black' , # 数字颜色abel.col=c('#FFFFCC','#CCFFFF',......)根据不同颜色显示数值颜色
             
             cex = 2, # 数字大小
             
             fontface = "bold",  # 字体粗细；加粗bold
             
             fill=color_set, # 填充色 配色https://www.58pic.com/
             
             category.names = c("Bacteria", "Fungi","Viruses") , #标签名
             
             cat.dist = 0.03, # 标签距离圆圈的远近
             
             #cat.pos = c(-120, -240, -180), # 标签相对于圆圈的角度cat.pos = c(-10, 10, 135)
             
             cat.cex = 2, #标签字体大小
             
             cat.fontface = "bold",  # 标签字体加粗
             
             cat.col=color_set ,   #cat.col=c('#FFFFCC','#CCFFFF',.....)根据相应颜色改变标签颜色
             
             cat.default.pos = "outer",  # 标签位置, outer内;text 外
             
             output=TRUE,
             
             filename="C:/wenziyang/迪安/顺德人医_热图/图片修改/韦恩图相关-修改/veen_C.tiff",# 文件保存
             
             imagetype="tiff",  # 类型（tiff png svg）
             
             resolution = 400,  # 分辨率
             
             compression = "lzw"# 压缩算法
             
)
