# Supplementary material for: Microbial and clinical disparities in pneumonia: insights from metagenomic next-generation sequencing in patients with community-acquired and severe pneumonia
Source: Front Microbiol. 2025 Jun 20;16:1538109. doi: 10.3389/fmicb.2025.1538109 (PMC12227010; doi:10.3389/fmicb.2025.1538109)
Supplement: Supplementary file 3 [file Data_Sheet_1.zip › Code Commit/coinfection_corelation/ratio_heatmap.py]

import pandas as pd
import numpy as np

transform_dic={
    "Mycobacterium tuberculosis":"MTBC",
    "Mycobacterium tuberculosis complex":"MTBC",

    "EB":"HHV5",
    "Epstein-Barr virus":"HHV 5",

    "Cytomegalovirus":"HHV 4",
    "Human gammaherpesvirus 4":"HHV 4",

    "Human betaherpesvirus 5":"HHV 5",
    "Human betaherpesvirus 6":"HHV 6",
    "Human betaherpesvirus 7":"HHV 7",

    "Human herpesvirus 4":"HHV 4",
    "Human herpesvirus 5":"HHV 5",
    "Human herpesvirus 6":"HHV 6",
    "Human herpesvirus 1":"HHV 1",
    "Human herpesvirus 6":"HHV 6",
    "Human herpesvirus 7":"HHV 7",

    "Human polyomavirus 6":"HPyV 6",
    "Human polyomavirus 5":"HPyV 5",

    "Human herpesvirus 6B":"HHV 6",

    ####
    "Human Herpesvirus 7":"HHV 7",
    "Human Herpesvirus 1":"HHV 1",
    "Human Herpesvirus 4":"HHV 4",
    "Human Herpesvirus 5":"HHV 5",
    "Human Polyomavirus 6":"HPyV 6",
    "Human Polyomavirus 7":"HPyV 7",
    ###

    "Human adenovirus":"",
    "Circovirus":"",
    "Human parvovirus B19":"",
    

     "Mycobacterium avium complex":"NTM",
    "Mycobacterium avium":"NTM",
    "Mycobacterium marseillense":"NTM",
    "Mycobacterium abscessus subsp. massiliense":"NTM",
    "Mycobacterium massiliense":"NTM",
    "Mycobacterium abscessus":"NTM",
    "Mycobacterium intracellular":"NTM",
    "Mycobacterium intracellulare":"NTM",
    "Mycobacterium kansasii":"NTM",
    "Mycobacterium colombiense":"NTM",
    
    

    "Circovirus type 1":"",
    "Hepatitis B Virus":"",
    "Human Adenovirus":"",
    "Human Circovirus":"",
    "Human Cytomegalovirus":"",
    "Human Parvovirus B19":""

}


sep_list = [',','，',";","；"]


def split_by_sep_list(string,sep_list):
    temp = [string]
    for sep in sep_list:
        temp = [i.split(sep) for i in temp]
        temp = [i.strip(" ") for l in temp for i in l]
    return temp

def move_bracket_blank(string):
    flag=False
    s =''
    for i in string:
        if i =="(" or i =="（":
            flag=True
        
        if flag==False and i!="\n" and i !="\xa0":
            s+=i

        if i ==")" or i =="）":
            flag=False
    return s.strip(" ")


def split_move(string,sep_list,transform_dic):
    temp= split_by_sep_list(move_bracket_blank(string),sep_list)
    temp2=[]
    for j in temp:
        if j not in transform_dic:
            temp2.append(j)
        else:
            temp2.append(transform_dic[j])
    return temp2


df = pd.read_excel(r"1-100患者病原检测.xlsx")
df =df.astype(str)


def get_pathogen_list(df,columns,transform_dic):
    a=set()
    for i in df[columns]:
        temp = split_move(i,sep_list,transform_dic)
        for j in temp:
            a.add(j)
    a.remove("nan")
    b=list(a)
    b.sort()
    return b


import pandas as pd
import numpy as np
import matplotlib.pyplot as plt
import seaborn as sns


def draw(data,title,x_name,y_name,tick_label_size,file_name):
    
    plt.figure(figsize=(80,60))


    font = {'family': 'Times New Roman', 'size': 60}
    font2 = {'family': 'Times New Roman', 'size': 150}


    plt.rcParams['font.family'] = ['Microsoft YaHei']

    plt.rcParams['axes.unicode_minus'] = False  # 用来正常显示负号


    ax = sns.heatmap(data,vmin=None,vmax=None,cmap='Blues',center=None,robust=False, annot=True,fmt='.2g',annot_kws={"size": 60},
                     linewidths=0,linecolor='white',cbar=False#是否使用默认的corlor_bar,选False下面再调整
                     ,cbar_ax=None,square=False#是否为正方形
                     ,xticklabels=data.columns,yticklabels=data.index, mask=None,ax=None)


    #colorbar
    cb = ax.figure.colorbar(ax.collections[0],shrink=1,location='right') #获取colorbar,设置缩放
    cb.set_label('Percentage(%)',fontdict = font2) #设置colorbar标注
    cb.ax.tick_params(labelsize=100)  # 设置colorbar刻度字体大小。


    #xy轴刻度标签
    ax.set_xticklabels(ax.get_xticklabels(), rotation=90)#,fontdict={'family': 'Microsoft YaHei'})
    ax.set_yticklabels(ax.get_yticklabels(), rotation=0,fontdict={'family': 'Times New Roman'})


    

    plt.tick_params(axis='x', labelsize=tick_label_size)  # 设置x轴刻度标签字体大小
    plt.tick_params(axis='y', labelsize=tick_label_size)  # 设置y轴刻度标签字体大小

    #xy轴的标注

    plt.xlabel(x_name,font2)
    plt.ylabel(y_name,font2)


    plt.title(title,font2)


    ax.get_figure().axes[0].set_aspect(len(data.columns)/len(data.index))#设置y/x比例


    plt.tight_layout()
    

    plt.savefig(file_name.replace(':','_')+'.eps')#,dpi=300)
    #plt.savefig(title.replace(':','_')+'.svg')


pathogen = "Viruses"
platform = "Illumina"


viruses_combination_list =[]

column = pathogen + " (Number of unique reads) by "+platform
for i in df[column]:
    i_set = set(split_move(i,sep_list,transform_dic))
    if 'nan' in i_set:
        i_set.remove('nan')
    if '' in i_set:
        i_set.remove('')
    
    i_list = list(i_set)
    i_list.sort()
    temp = ",".join(i_list)
    if temp!='':
        viruses_combination_list.append(temp)


viruses_combination_list=list(set(viruses_combination_list))

viruses_combination_list.sort()


#获得病原体集合之后，统计每种病原体的不同平台的计数，分类别画出来，NTM，病毒转换，删掉不常见的病毒，细菌取前十？


coinfect_dict={
    "1":"呼吸系统疾病",
    "2":"循环系统疾病",
    "3":"肿瘤",
    "4":"肾脏疾病",
    "5":"自身免疫疾病",
    "7":"代谢系统疾病",
}

coinfect_list =["呼吸系统疾病","循环系统疾病","肿瘤","肾脏疾病","自身免疫疾病","代谢系统疾病"]

df3 = pd.DataFrame(columns = coinfect_list,index = viruses_combination_list,data=0)

column = pathogen + " (Number of unique reads) by "+platform
for i,c in zip(df[column],df["comorbidity"]):
    i_set = set(split_move(i,sep_list,transform_dic))
    if 'nan' in i_set:
        i_set.remove('nan')
    if '' in i_set:
        i_set.remove('')
    
    i_list = list(i_set)
    i_list.sort()
    temp = ",".join(i_list)
    if temp!='':
        c_list =c.split(".")
        if '' in c_list:
            c_list.remove('')
        for index in c_list:
            df3.loc[temp,coinfect_dict[index]]+=1
    
#draw(data,title,x_name,y_name,tick_label_size,file_name)


df_percentage = pd.DataFrame(columns = coinfect_list,index = viruses_combination_list,data=0)

for column in df3.columns:
    df_percentage[column] = df3[column]/sum(df3[column])*100

draw(df_percentage,"Illumina","comorbidity","detection rates of Viruses",80,"comorbidity ratio heatmap")
