# Supplementary material for: Microbial and clinical disparities in pneumonia: insights from metagenomic next-generation sequencing in patients with community-acquired and severe pneumonia
Source: Front Microbiol. 2025 Jun 20;16:1538109. doi: 10.3389/fmicb.2025.1538109 (PMC12227010; doi:10.3389/fmicb.2025.1538109)
Supplement: Supplementary file 3 [file Data_Sheet_1.zip › Code Commit/count_heatmap/1-100患者病原检测.xlsx]

## Sheet: 1
Patient ID	Bacteria (Number of unique reads) by Illumina	Bacteria (Number of unique reads) by Nanopore	Fungi (Number of unique reads) by Illumina	Fungi (Number of unique reads) by Nanopore	Viruses (Number of unique reads) by Illumina	Viruses (Number of unique reads) by Nanopore	Bacteria (Number of unique reads) by CT	Fungi (Number of unique reads) by CT	Viruses (Number of unique reads) by CT
Patient 1	Streptococcus pyogenes(226);Streptococcus constellatus(34)	None	None	None	Human Circovirus (12);Human betaherpesvirus 5 (8)	Human betaherpesvirus 7 (98); Human betaherpesvirus 5 (63)	None	Aspergillus	None
Patient 2	Haemophilus influenzae (28); Legionella pneumophila (7)	Haemophilus influenzae (21)	None	None	Circovirus (7); Circovirus type 1 (4)	Human Cytomegalovirus (41)	None	None	None
Patient 3	Pseudomonas aeruginosa (412,344)	Pseudomonas aeruginosa (9160)	None	None	Human betaherpesvirus 5 (92)	Human betaherpesvirus 5 (63)	None	None	None
Patient 4	MTBC(20)	MTBC(39)	Cryptococcus neoformans (131,220); Pneumocystis jirovecii(8)	Cryptococcus neoformans(4)	Circovirus(82);Human Polyomavirus 7 (16);Human gammaherpesvirus 4(301);Human betaherpesvirus 5(47)	Human gammaherpesvirus 4(3)	None	Cryptococcus	None
Patient 5	None	MTBC(5)	None	None	Human gammaherpesvirus 4(262)	Human adenovirus(14)	None	None	None
Patient 6	None	None	Hepatitis B Virus (1266)	None	None	None	None	None	None
Patient 7	Pseudomonas aeruginosa(1,236,823)	Pseudomonas aeruginosa(150750)	None	None	Human betaherpesvirus 5 (944)	Human betaherpesvirus 5 (246)	Pseudomonas aeruginosa	None	None
Patient 8	Acinetobacter baumannii(357)	None	None	None	Human betaherpesvirus 7(242); Human gammaherpesvirus 4(180); Human betaherpesvirus 6(15)	None	None	None	None
Patient 9	Streptococcus mitis(225); Haemophilus influenzae(158)	Streptococcus salivarius(159)	Pneumocystis jirovecii(7)	Pneumocystis jirovecii(198)	None	None	None	None	None
Patient 10	MTBC(1418)	MTBC(601)	None	None	None	Human gammaherpesvirus 4(3); Human betaherpesvirus 7 (7)	MTBC	None	None
Patient 11	None	None	None	None	Human betaherpesvirus 7(4)	None	None	None	None
Patient 12	None	None	None	None	Hepatitis B Virus (6)	None	None	None	None
Patient 13	None	None	Candida albicans（16714）	Candida albicans（1351）	Human Herpesvirus 1 （454）	None	None	Candida albicans	None
Patient 14	Enterococcus faecalis (12)	None	Pneumocystis jirovecii（693）	Pneumocystis jiroveci（465）	Human polyomavirus 6 (316), Human gammaherpesvirus 4(166), Human betaherpesvirus 5 (69)	None	None	None	None
Patient 15	Streptococcus pneumoniae (5,560),Haemophilus influenzae (777)	Streptococcus pneumoniae (1443),Haemophilus influenzae (6)	None	None	None	None	Streptococcus pneumoniae	None	None
Patient 16	Mycobacterium tuberculosis complex(16,526)	Mycobacterium tuberculosis(135)	None	None	None	None	Mycobacterium tuberculosis	None	None
Patient 17	None	Acinetobacter pittii (40)	Aspergillus fumigatus (44), Pneumocystis jirovecii (4)	Schizophyllum commune (158)	Circovirus (148)	Human Herpesvirus 1(9), Human Herpesvirus 7 (4), Human Adenovirus (2)	None	Aspergillus	None
Patient 18	None	None	None	None	None	None	Mycobacterium tuberculosis	None	None
Patient 19	Streptococcus mitis (94), Streptococcus constellatus (50), Klebsiella pneumoniae (529), Mycobacterium avium complex (53)	Klebsiella pneumoniae (1110), Mycobacterium intracellulare (190), Streptococcus mitis (231)	None	None	None	Human betaherpesvirus 7(4)	Klebsiella pneumoniae	None	None
Patient 20	Streptococcus intermedius (177), Staphylococcus aureus (129)	Staphylococcus aureus (741)	None	None	None	None	None	None	None
Patient 21	Mycobacterium avium complex (39)	Mycobacterium marseillense (1), Mycobacterium colombiense (1)	None	None	None	None	None	None	None
Patient 22	Klebsiella pneumoniae (287), Tropheryma whipplei (137)	Staphylococcus aureus (11)	None	None	None	None	None	None	None
Patient 23	Elizabethkingia spp. (4,389), Ralstonia insidiosa (526)	Ralstonia insidiosa (88), Elizabethkingia anophelis (76)	Aspergillus fumigatus (91,381), Aspergillus flavus (45,632)	Aspergillus fumigatus (2), Aspergillus flavus (1)	None	None	None	Aspergillus fumigatus	None
Patient 24	Mycobacterium abscessus (433)	Mycobacterium massiliense (7)	None		None	Cytomegalovirus (74)	None	None	None
Patient 25	None	None	None	Aspergillus restrictus (14)	None	None	None	None	None
Patient 26	Enterococcus faecalis (13)	None	Candida albicans(17159)	Candida albicans(1225)	Human Herpesvirus 1 （178）, Human betaherpesvirus 5 (944)	Cytomegalovirus (2)	None	Candida albicans	None
Patient 27	None	Streptococcus pneumoniae (300), Staphylococcus aureus (542)	None	None	None	Human herpesvirus 6 (11), Human herpesvirus 7 (2)	None	Aspergillus	None
Patient 28	Pseudomonas aeruginosa (28,894), Mycobacterium avium complex (23)	Pseudomonas aeruginosa (187), Mycobacterium intracellulare (21)	None	Aspergillus restrictus (27)	None	Epstein-Barr virus (1)	Pseudomonas aeruginosa	None	None
Patient 29	Mycobacterium avium complex (32,413), Pseudomonas aeruginosa (1,837)	Mycobacterium intracellulare (47)	Aspergillus nidulans (7,275), Aspergillus fumigatus (4,362)	None	None	None	None	Aspergillus nidulans	None
Patient 30	Haemophilus influenzae(13)	None	Aspergillus fumigatus(17)	None	Human herpesvirus 4 (202), Human herpesvirus 1 (22)	None	Escherichia coli	Candida albicans	None
Patient 31	Escherichia coli(947)	None	None	None	None	None	Haemophilus influenzae	None	None
Patient 32	None	Mycobacterium tuberculosis(135)	Candida krusei (4,347), Pneumocystis jirovecii (32), Aspergillus fumigatus (11)	Candida parapsilosis (11986), Candida albicans (737)	Human herpesvirus 4 (77)	None	None	None	None
Patient 33	Stenotrophomonas maltophilia (221)	None	None	None	Human parvovirus B19 (16)	None	None	None	None
Patient 34	Mycobacterium tuberculosis complex (6,225,985)	Mycobacterium tuberculosis (11694)	Candida albicans (780)	Candida albicans (5)	None	None	Mycobacterium tuberculosis complex	Candida albicans	None
Patient 35	Klebsiella pneumoniae, Lactobacillus salivarius (10)	None	Candida albicans (3298)	Candida albicans (7)	Circovirus (64)	None	None	Candida albicans	None
Patient 36	Mycobacterium avium complex (4,548),Mycobacterium abscessus (3,718),Enterococcus faecium (67)	Mycobacterium intracellular (285), Mycobacterium abscessus subsp. massiliense (8)	Candida parapsilosis (449,430), Candida albicans (6,159)	Candida parapsilosis (10,341), Aspergillus niger (35)	Circovirus (810), Human herpesvirus 7 (86)	None	None	Candida albicans	None
Patient 37	Escherichia coli (11),Staphylococcus aureus (2,064), Enterococcus faecalis (64), Klebsiella pneumoniae (76)	Staphylococcus aureus (86)	Candida albicans (6,995), Aspergillus terreus (507)	Candida albicans (3,329), Candida parapsilosis (93), Aspergillus tamarii (71)	Human herpesvirus 1 (31,308), Human herpesvirus 5 (595), Human herpesvirus 4 (68)	Human herpesvirus 1 (1,044), Cytomegalovirus (29), Epstein-Barr virus (11)	Staphylococcus aureus	Candida albicans,Aspergillus	None
Patient 38	Streptococcus pharyngitis (116),Streptococcus constellatus (68),Mycobacterium tuberculosis complex (380)	Mycobacterium tuberculosis (225)	None	None	Human herpesvirus 4 (401),Human herpesvirus 7 (200)	Human herpesvirus 4 (4)	None	None	None
Patient 39	Streptococcus pneumoniae (66,507), Lactobacillus salivarius (76)	Streptococcus pneumoniae (8,316)	Candida krusei (13,891)	Candida krusei (25,627)	None	None	Candida krusei	None	None
Patient 40	Moraxella catarrhalis (18,436), Mycobacterium tuberculosis complex (280)	Moraxella catarrhalis (26),Mycobacterium tuberculosis (1,607)	Aspergillus fumigatus (1,411)	Aspergillus fumigatus (96)	Circovirus (332),Human herpesvirus 5 (66)	None	None	Aspergillus fumigatus	None
Patient 41	Haemophilus influenzae (8,073)， Streptococcus pharyngitis (13)	Haemophilus influenzae (479)	None	None	Circovirus (31)，Human adenovirus (19)	None	None	None	None
Patient 42	Mycobacterium kansasii (59)	Mycobacterium kansasii (94)	None	None	None	Human herpesvirus 7 (2); Epstein-Barr virus (6)	None	False positive (Candida glabrata)	None
Patient 43	None	None	Aspergillus fumigatus (279)	Aspergillus fumigatus (2)	Human herpesvirus 4 (545)	Human herpesvirus 4 (5)	None	None	None
Patient 44	Klebsiella pneumoniae(419,058)，Staphylococcus aureus(665,532)，Pseudomonas aeruginosa(712,002)，Stenotrophomonas maltophilia (538,015)，Achromobacter xylosoxidans(24,675)，Enterococcus faecium(35,994)，Streptococcus constellatus(1,010)，Morganella morganii (2,288)	Staphylococcus aureus（2686），Klebsiella pneumoniae（1057），Stenotrophomonas maltophilia(206)，Pseudomonas aeruginosa(111)，Achromobacter xylosoxidans（559）	Candida tropicalis(146)，Candida albicans (54)	None	Circovirus (60)，Human herpesvirus 4 (HHV-4)(5,194)，Human herpesvirus 1 (HHV-1)(75)	Human herpesvirus 4 (4)	Klebsiella pneumoniae， Staphylococcus aureus， Pseudomonas aeruginosa	None	None
Patient 45	Acinetobacter baumannii (3,795,839)，Enterococcus faecalis(187,627)，Achromobacter xylosoxidans(33,993)，Escherichia coli (6,074)，Enterobacter cloacae complex(194)，Pseudomonas aeruginosa (4,780)	Acinetobacter baumannii(15099)，Achromobacter xylosoxidans（1076），Enterococcus faecalis（1112）	Candida albicans(251)	Candida albicans(365)	Human herpesvirus 4(253,632)，Circovirus (43)，Human herpesvirus 5 (16,089)，Human herpesvirus 7 (155)	Human herpesvirus 4(66)，Cytomegalovirus (38)	Pseudomonas aeruginosa，Enterobacter cloacae，Acinetobacter baumannii	None	None
Patient 46	Mycobacterium tuberculosis complex (MTBC)(32,511)	Mycobacterium tuberculosis（878）	Pneumocystis jirovecii (165)	None	Human herpesvirus 6B (763)，Human herpesvirus 7(1,194)，Human herpesvirus 5 (468)，Human herpesvirus 4 (77)	Human herpesvirus 6B (763)，Human herpesvirus 7(1,194)	None	None	None
Patient 47	Chlamydia psittaci（310）	Chlamydia psittaci（65）	None		None	None	None	None	None
Patient 48	Haemophilus influenzae（12,253），Legionella micdadei（1008）	Haemophilus influenzae（5），Legionella micdadei（607）	None		None	None	None	None	None
Patient 49	None	None	None	None	None	None	None	None	None
Patient 50	None	None	None	None	Human polyomavirus 5 (23)	Human herpesvirus 7	None	None	None
Patient 51	None	None	None	None	Circovirus (22)	None	None	None	None
Patient 52	Pseudomonas aeruginosa(4366730)	Pseudomonas aeruginosa(5090)	None	None	Circovirus (283)	None	Pseudomonas aeruginosa	None	None
Patient 53	None	None	None	None	Epstein-Barr virus (328)	Epstein-Barr virus (3)	Staphylococcus aureus	None	None
Patient 54	Staphylococcus aureus(83), Mycobacterium tuberculosis complex(111)	Staphylococcus aureus(454), Mycobacterium tuberculosis complex(96)	None	None	None	None	None	None	None
Patient 55	Ureaplasma parvum(441), Staphylococcus aureus(163), Pseudomonas aeruginosa(448)	Staphylococcus aureus(104), Acinetobacter baumannii(4)	None	None	Circovirus(176), Human herpesvirus 7(3740), Human herpesvirus 6B(272)	None	None	None	None
Patient 56	Candida albicans(1428)	None	None	None	None	Cytomegalovirus	None	Candida albicans	None
Patient 57	Pseudomonas aeruginosa(533),MTBC(2838)	Mycobacterium tuberculosis(2)	None	None	None	None	None	None	None
Patient 58	None	Haemophilus influenzae(5964), Pseudomonas aeruginosa(32)	None	None	None	Cytomegalovirus (4)	Haemophilus influenzae	None	None
Patient 59	None	None	None	Pneumocystis jirovecii(1)	None	Epstein-Barr virus (2)	None	None	None
Patient 60	MTBC（429,483）	MTBC（620）	None	Pneumocystis jirovecii(2)	Circovirus(22)	None	MTBC	None	None
Patient 61	None	None	Pneumocystis jirovecii(4,742,137)	Pneumocystis jirovecii(4508)	Human Herpesvirus 5(39,210), Human Herpesvirus 4(62)	Human Herpesvirus 5(1)	None	None	None
Patient 62	Pseudomonas aeruginosa (389),Mycobacterium avium(10,644)	Pseudomonas aeruginosa (6),Mycobacterium avium(196)	None	None	Human Herpesvirus 5(80), Human Herpesvirus 4(101)	Human Herpesvirus 4(1)	Pseudomonas aeruginosa	None	None
Patient 63	Haemophilus influenzae (156,258)，Klebsiella pneumoniae (199,682)，Streptococcus pharyngitis (99)， Moraxella catarrhalis (32)	Klebsiella pneumoniae (5910)，Haemophilus influenzae (1129)， Streptococcus pneumoniae (15)	Candida albicans (25)	None	None	None	Klebsiella pneumoniae, Haemophilus influenzae	None	None
Patient 64	Pseudomonas aeruginosa (48), Moraxella catarrhalis (34)	None	None	None	Human Herpesvirus 5 (HHV-5) (1,310)	Human Herpesvirus 5 (HHV-5) (1)	Pseudomonas aeruginosa	None	None
Patient 65	Pseudomonas aeruginosa (2,885), Stenotrophomonas maltophilia (438), Enterococcus faecium (100)	None	Candida albicans (510)	None	None	None	None	None	None
Patient 66	Stenotrophomonas maltophilia (113,544), Acinetobacter baumannii (134), Elizabethkingia anophelis (13)	Stenotrophomonas maltophilia (113,544)	Candida albicans (18,593)	Candida albicans (1559)	Human Polyomavirus 6 (HPyV6) (30), Human Herpesvirus 7 (HHV-7) (110)	Human Herpesvirus 7 (HHV-7) (7)	Klebsiella pneumoniae, Pseudomonas aeruginosa	None	None
Patient 67	Staphylococcus aureus (62), Mycobacterium tuberculosis complex (2,457)	Mycobacterium tuberculosis complex (6)	None	None	Human herpesvirus 6 (HHV-6) (203)	None	None	None	None
Patient 68	Streptococcus constellatus (3,312), Pseudomonas aeruginosa (26,941), Staphylococcus aureus (1,098), Mycobacterium tuberculosis complex (156)	Pseudomonas aeruginosa (18), Staphylococcus aureus (4), Mycobacterium tuberculosis (2)	None	None	Human herpesvirus 5 (HHV-5) (97)	None	Pseudomonas aeruginosa, Enterobacter cloacae	None	None
Patient 69	Tropheryma whipplei (4,380)	None	Pneumocystis jirovecii (60)	Aspergillus fumigatus (1)	None	None	Haemophilus influenzae	None	None
Patient 70	Legionella pneumophila (180), Mycobacterium colombiense (15)	egionella pneumophila (11), Mycobacterium colombiense (3)	Pneumocystis jirovecii (6,350)	Pneumocystis jirovecii (35)	Human herpesvirus 5 (890), Human herpesvirus 4 (169), Human herpesvirus 1 (85)	None	None	None	None
Patient 71	Streptococcus constellatus（51,828）	Streptococcus constellatus（225）	None	None	Circovirus（19）	None	None	None	None
Patient 72	MTBC（118,118）	MTBC（2279）	Pneumocystis jirovecii（86）	Pneumocystis jirovecii（3）	Circovirus (110)， Human herpesvirus 7 (HHV-7)	Circovirus (6)， Human herpesvirus 7 (7)	MTBC	None	None
Patient 73	Moraxella catarrhalis(468), Klebsiella pneumoniae(42), MTBC(6,237)	Moraxella catarrhalis(6), Klebsiella pneumoniae(12), MTBC(113)	Pneumocystis jirovecii（54）	Pneumocystis jirovecii（2）	None	None	None	None	None
Patient 74	None	None	None	None	Circovirus(1,437), (CMV) (34)	Circovirus(31), (CMV) (5)	None	None	None
Patient 75	Mycobacterium avium(947)	Mycobacterium avium(143)	None	None	Circovirus（13）	Circovirus（2）	None	None	None
Patient 76	Moraxella catarrhalis(447)	Moraxella catarrhalis(5)	Aspergillus fumigatus(42)	Aspergillus fumigatus(2)	Circovirus(130), Human herpesvirus 6 (4061), Human herpesvirus 5 (117)	Human herpesvirus 6 (54), Circovirus(4), Human herpesvirus 5 (1), Cytomegalovirus (1)	None	Aspergillus fumigatus	None
Patient 77	Mycobacterium kansasii(1730)	Mycobacterium kansasii(1028)	None	None	None	None	None	None	None
Patient 78	Streptococcus anginosus(491), Haemophilus influenzae(147), Pseudomonas aeruginosa(121)	Streptococcus anginosus(9), Haemophilus influenzae(5), Pseudomonas aeruginosa(5)	None	None	None	None	None	None	None
Patient 79	Escherichia coli (94), Staphylococcus aureus (29)	Mycobacterium avium (2)	None	None	None	None	None	None	None
Patient 80	Streptococcus constellatus (58)	Streptococcus constellatus (4)	None	None	Human herpesvirus 4 (97)	Human herpesvirus 4( 3)	None	None	None
Patient 81	Staphylococcus aureus (17)	None	None	None	Human herpesvirus 5 (542), Human herpesvirus 4 (67)	Human herpesvirus 5 (7)	None	None	None
Patient 82	Pseudomonas aeruginosa (6,562), Staphylococcus aureus (789), Streptococcus agalactiae (13), Streptococcus pyogenes (13)	Pseudomonas aeruginosa (86), Staphylococcus aureus (69), Streptococcus pyogenes (12)	None	None	Human herpesvirus 1 (299)	Human herpesvirus 1 (37)	Pseudomonas aeruginosa	None	None
Patient 83	Streptococcus constellatus (55), Streptococcus anginosus (53), Staphylococcus aureus (652)	Staphylococcus aureus (59), Mycobacterium tuberculosis (3)	None	None	None	None	Staphylococcus aureus	None	None
Patient 84	Pseudomonas aeruginosa (7,464)	Pseudomonas aeruginosa (2267)	Pneumocystis jirovecii (3)	Pneumocystis jirovecii (1)	Human herpesvirus 4 (HHV-4) (80)	Human herpesvirus 4 (HHV-4) (3)	Pseudomonas aeruginosa	None	None
Patient 85	MTBC(425,246)	MTBC(23645)	Pneumocystis jirovecii (561), Candida albicans (255), Aspergillus fumigatus (10)	Pneumocystis jirovecii (1)	None	None	MTBC	None	None
Patient 86	Enterococcus faecium (2,469), Streptococcus pyogenes (32), Moraxella catarrhalis (123)	Streptococcus pyogenes (3), Moraxella catarrhalis (4)	Candida tropicalis (266,108)	None	Human herpesvirus 5 (HHV-5) (571), Human herpesvirus 7 (HHV-7) (52)	Human herpesvirus 5 (HHV-5) (2)	None	None	None
Patient 87	Streptococcus constellatus (288), Enterococcus faecium (11)	Streptococcus constellatus (341), Enterococcus faecium (6)	None	None	Human herpesvirus 4 (HHV-4) (354), Human herpesvirus 5 (HHV-5) (65)	Human herpesvirus 4 (HHV-4) (10), Human herpesvirus 5 (HHV-5) (3)	None	None	None
Patient 88	Haemophilus influenzae (215), Mycobacterium kansasii (16)	Haemophilus influenzae (48), Mycobacterium kansasii (11)	None	None	None	None	Haemophilus influenzae	None	None
Patient 89	Pseudomonas aeruginosa (839,048), Achromobacter xylosoxidans (113)	Pseudomonas aeruginosa (5760), Achromobacter xylosoxidans (6)	Candida albicans (155)	Candida albicans (6)	Circovirus (49)	Circovirus (4)	Pseudomonas aeruginosa	None	None
Patient 90	Staphylococcus aureus (924)	Staphylococcus aureus (4795)	None	None	Human herpesvirus 4 (117), Human herpesvirus 7 (24)	Human herpesvirus 4 (4), Human herpesvirus 7 (2)	Staphylococcus aureus	None	None
Patient 91	Staphylococcus aureus (219,906), Proteus mirabilis (11,076), Enterococcus faecium (370), Moraxella catarrhalis (249)	Staphylococcus aureus (4988), Proteus mirabilis (90), Moraxella catarrhalis (32)	Candida albicans (143), Candida glabrata (8)	None	Circovirus (73), Human herpesvirus 5 (21)	Circovirus (12), Human herpesvirus 5 (5)	Staphylococcus aureus	None	None
Patient 92	Pseudomonas aeruginosa (691,174)	Pseudomonas aeruginosa (691,174)	None	None	None	None	Pseudomonas aeruginosa	None	None
Patient 93	Pseudomonas aeruginosa (1198)	Pseudomonas aeruginosa (14)	None	None	None	None	None	None	None
Patient 94	Ureaplasma parvum (1,003), Staphylococcus aureus (69)	Ureaplasma parvum (7), Staphylococcus aureus (827)	None	None	Human herpesvirus 4 (402), Human herpesvirus 7 (230)	Human herpesvirus 4 (2), Human herpesvirus 7 (2)	Staphylococcus aureus	None	None
Patient 95	Pseudomonas aeruginosa (576,998)	Pseudomonas aeruginosa (7133)	None	None	Circovirus (67)	Circovirus (6)	Pseudomonas aeruginosa	None	None
Patient 96	Streptococcus pneumoniae (50)	Streptococcus pneumoniae (7)	None	None	None	None	None	None	None
Patient 97	Pseudomonas aeruginosa (265,692)	Pseudomonas aeruginosa (58155)	None	None	None	None	Pseudomonas aeruginosa	None	None
Patient 98	Serratia marcescens (705), MTBC(2,847)	Serratia marcescens (30512), MTBC(110)	None	None	Human herpesvirus 4 (11)	Human herpesvirus 4 (2)	Serratia marcescens , MTBC	None	None
Patient 99	Tropheryma whipplei (3)	None	None	None	None	None	None	None	None
Patient 100	Streptococcus pneumoniae (4,224), Enterobacter cloacae complex (16), MTBC(78,300)	None	None	None	Human herpesvirus 5 (154), Human herpesvirus 1 (15)	None	Streptococcus pneumoniae , MTBC	None	None
