# Supplementary material for: Microbial and clinical disparities in pneumonia: insights from metagenomic next-generation sequencing in patients with community-acquired and severe pneumonia
Source: Front Microbiol. 2025 Jun 20;16:1538109. doi: 10.3389/fmicb.2025.1538109 (PMC12227010; doi:10.3389/fmicb.2025.1538109)
Supplement: Supplementary file 3 [file Data_Sheet_1.zip › Code Commit/count_heatmap/count_heatmap_top.py]

import pandas as pd
import numpy as np

transform_dic={
    "Mycobacterium tuberculosis":"MTBC",
    "Mycobacterium tuberculosis complex":"MTBC",
    
    "EB":"Human Herpesvirus 5",
    "Epstein-Barr virus":"Human Herpesvirus 5",

    "Cytomegalovirus":"Human Herpesvirus 4",
    "Human gammaherpesvirus 4":"Human Herpesvirus 4",

    "Human betaherpesvirus 5":"Human Herpesvirus 5",
    "Human betaherpesvirus 6":"Human Herpesvirus 6",
    "Human betaherpesvirus 7":"Human Herpesvirus 7",

    "Human herpesvirus 4":"Human Herpesvirus 4",
    "Human herpesvirus 5":"Human Herpesvirus 5",
    "Human herpesvirus 6":"Human Herpesvirus 6",
    "Human herpesvirus 1":"Human Herpesvirus 1",
    "Human herpesvirus 6":"Human Herpesvirus 6",
    "Human herpesvirus 7":"Human Herpesvirus 7",

    "Mycobacterium avium complex":"NTM",
    "Mycobacterium avium":"NTM",
    "Mycobacterium marseillense":"NTM",
    "Mycobacterium abscessus subsp. massiliense":"NTM",
    "Mycobacterium massiliense":"NTM",
    "Mycobacterium abscessus":"NTM",
    "Mycobacterium intracellular":"NTM",
    "Mycobacterium intracellulare":"NTM",
    "Mycobacterium kansasii":"NTM",
    "Mycobacterium colombiense":"NTM",
    
    "Human herpesvirus 6B":"Human Herpesvirus 6",
    #"Human Herpesvirus 5":"Human betaherpesvirus 5",

}


sep_list = [',','，',";","；"]


def split_by_sep_list(string,sep_list):
    temp = [string]
    for sep in sep_list:
        temp = [i.split(sep) for i in temp]
        temp = [i.strip(" ") for l in temp for i in l]
    return temp

def move_bracket_blank(string):
    flag=False
    s =''
    for i in string:
        if i =="(" or i =="（":
            flag=True
        
        if flag==False and i!="\n" and i !="\xa0":
            s+=i

        if i ==")" or i =="）":
            flag=False
    return s.strip(" ")


def split_move(string,sep_list,transform_dic):
    temp= split_by_sep_list(move_bracket_blank(string),sep_list)
    temp2=[]
    for j in temp:
        if j not in transform_dic:
            temp2.append(j)
        else:
            temp2.append(transform_dic[j])
    return temp2


df = pd.read_excel(r"1-100患者病原检测.xlsx")
df =df.astype(str)


def get_pathogen_list(df,columns,transform_dic):
    a=set()
    for i in df[columns]:
        temp = split_move(i,sep_list,transform_dic)
        for j in temp:
            a.add(j)
    a.remove("nan")
    b=list(a)
    b.sort()
    return b


import pandas as pd
import numpy as np
import matplotlib.pyplot as plt
import seaborn as sns


def draw(data,title,x_name,y_name,tick_label_size,file_name):
    
    #data=data.T
    plt.figure(figsize=(80,60))


    font = {'family': 'Times New Roman', 'size': 60}
    font2 = {'family': 'Times New Roman', 'size': 150}


    plt.rcParams['font.sans-serif'] = ['SimHei']  # 用来正常显示中文标签
    plt.rcParams['font.family'] = 'Times New Roman'
    plt.rcParams['axes.unicode_minus'] = False  # 用来正常显示负号


    ax = sns.heatmap(data,vmin=None,vmax=None,cmap='Blues',center=None,robust=False, annot=None,fmt='.2g'
                     ,annot_kws=None,linewidths=0,linecolor='white',cbar=False#是否使用默认的corlor_bar,选False下面再调整
                     ,cbar_ax=None,square=False#是否为正方形
                     ,xticklabels=data.columns,yticklabels=data.index, mask=None,ax=None)


    cb = ax.figure.colorbar(ax.collections[0],shrink=1,location='right') #获取colorbar,设置缩放
    cb.set_label('Count',fontdict = font2) #设置colorbar标注
    cb.ax.tick_params(labelsize=100)  # 设置colorbar刻度字体大小。


    #xy轴刻度标签
    ax.set_xticklabels(ax.get_xticklabels(), rotation=90)
    ax.set_yticklabels(ax.get_yticklabels(), rotation=0)


    

    plt.tick_params(axis='x', labelsize=tick_label_size)  # 设置x轴刻度标签字体大小
    plt.tick_params(axis='y', labelsize=tick_label_size)  # 设置y轴刻度标签字体大小


    #xy轴的标注
    plt.xlabel(x_name,font2)
    plt.ylabel(y_name,font2)


    plt.title(title,font2)


    ax.get_figure().axes[0].set_aspect(len(data.columns)/len(data.index))#设置y/x比例

    plt.tight_layout()
    

    plt.savefig(file_name.replace(':','_')+'.eps')#,dpi=300)
    #plt.savefig(title.replace(':','_')+'.svg')


pathogen_list_dic={
    "Bacteria":[],
    "Fungi":[],
    "Viruses":[]
}


for pathogen in ["Bacteria","Fungi","Viruses"]:
    for platform in ["Illumina","Nanopore"]:
        column = pathogen + " (Number of unique reads) by "+platform
        pathogen_list_dic[pathogen].extend(get_pathogen_list(df,column,transform_dic))


Bacteria_pathogen_list=list(set(pathogen_list_dic["Bacteria"]))
Fungi_pathogen_list=list(set(pathogen_list_dic["Fungi"]))
Viruses_pathogen_list=list(set(pathogen_list_dic["Viruses"]))

bacteria_pd = pd.DataFrame(columns = ["count"],index = Bacteria_pathogen_list,data=0)
Fungi_pd = pd.DataFrame(columns = ["count"],index = Fungi_pathogen_list,data=0)
Viruses_pd = pd.DataFrame(columns = ["count"],index = Viruses_pathogen_list,data=0)


pathogen_pd_dic={
    "Bacteria":bacteria_pd,
    "Fungi":Fungi_pd,
    "Viruses":Viruses_pd,
}

for pathogen in ["Bacteria","Fungi","Viruses"]:
    for platform in ["Illumina","Nanopore"]:
        column = pathogen + " (Number of unique reads) by "+platform
        for i in df[column]:
            i_set = set(split_move(i,sep_list,transform_dic))
            if 'nan' in i_set:
                i_set.remove('nan')
            if '' in i_set:
                i_set.remove('')
            
            for i in i_set:
                pathogen_pd_dic[pathogen].loc[i,"count"]+=1


Bacteria_pathogen_top_list=list(bacteria_pd['count'].nlargest(10).index)
Fungi_pathogen_top_list=list(Fungi_pd['count'].nlargest(10).index)
Viruses_pathogen_top_list=list(Viruses_pd['count'].nlargest(10).index)

Bacteria_pathogen_top_list.sort()
Fungi_pathogen_top_list.sort()
Viruses_pathogen_top_list.sort()

#假定MTBC和NTM在列表里，如果不在会报错
Bacteria_pathogen_top_list.remove('MTBC')
Bacteria_pathogen_top_list.remove('NTM')
Bacteria_pathogen_top_list.append('MTBC')
Bacteria_pathogen_top_list.append('NTM')


pathogen_top_list_dic ={
    "Bacteria":Bacteria_pathogen_top_list,
    "Fungi":Fungi_pathogen_top_list,
    "Viruses":Viruses_pathogen_top_list,
}

def get_df3(pathogen1,pathogen2,platform,pathogen_top_list1,pathogen_top_list2):
    
    assert platform == "Nanopore" or platform == "Illumina" or platform =="CT","platform must be Nanopore or Illumina or CT"
    
    column1 = pathogen1 + " (Number of unique reads) by "+platform
    column2 = pathogen2 + " (Number of unique reads) by "+platform

    


    df3 = pd.DataFrame(columns = pathogen_top_list1,index = pathogen_top_list2,data=0)
   

    for x, y in zip(df[column1],df[column2]):
        x_set = set(split_move(x,sep_list,transform_dic))
        y_set = set(split_move(y,sep_list,transform_dic))

        if 'nan' in x_set:
            x_set.remove('nan')
        if 'nan' in y_set:
            y_set.remove('nan')
        

        for x2 in x_set:
            for y2 in y_set:
                if x2 in pathogen_top_list1 and y2 in pathogen_top_list2:
                    df3.loc[y2,x2]+=1
    
    print(pathogen1,pathogen2,platform)
    return df3

for platform in ["Nanopore","Illumina"]:
    for pathogen2 in ["Fungi","Viruses"]:
        for pathogen1,tick_label_size in zip(["Bacteria","Fungi"],[100,100]):
            
            if pathogen2!=pathogen1:
                x_name = pathogen1
                y_name = pathogen2

                #在前面的是index,在后面的是column（横坐标）
                pathogen_top_list1 = pathogen_top_list_dic[pathogen1]
                pathogen_top_list2 = pathogen_top_list_dic[pathogen2]
                draw(get_df3(pathogen1,pathogen2,platform,pathogen_top_list1,pathogen_top_list2),platform,x_name,y_name,tick_label_size,pathogen1+"_"+pathogen2+"_"+platform)
                plt.close()
