# Supplementary material for: Microbial and clinical disparities in pneumonia: insights from metagenomic next-generation sequencing in patients with community-acquired and severe pneumonia
Source: Front Microbiol. 2025 Jun 20;16:1538109. doi: 10.3389/fmicb.2025.1538109 (PMC12227010; doi:10.3389/fmicb.2025.1538109)
Supplement: Supplementary file 3 [file Data_Sheet_1.zip › Code Commit/frequency_bar/frequency_bar.py]

import pandas as pd
import numpy as np

transform_dic={
    "Mycobacterium tuberculosis":"MTBC",
    "Mycobacterium tuberculosis complex":"MTBC",
    
    "EB":"Human Herpesvirus 5",
    "Epstein-Barr virus":"Human Herpesvirus 5",

    "Cytomegalovirus":"Human Herpesvirus 4",
    "Human gammaherpesvirus 4":"Human Herpesvirus 4",

    "Human betaherpesvirus 5":"Human Herpesvirus 5",
    "Human betaherpesvirus 6":"Human Herpesvirus 6",
    "Human betaherpesvirus 7":"Human Herpesvirus 7",

    "Human herpesvirus 4":"Human Herpesvirus 4",
    "Human herpesvirus 5":"Human Herpesvirus 5",
    "Human herpesvirus 6":"Human Herpesvirus 6",
    "Human herpesvirus 1":"Human Herpesvirus 1",
    "Human herpesvirus 6":"Human Herpesvirus 6",
    "Human herpesvirus 7":"Human Herpesvirus 7",

    "Human polyomavirus 6":"Human Polyomavirus 6",
    "Human adenovirus":"Human Adenovirus",
    "Circovirus":"Human Circovirus",

    "Human parvovirus B19":"Human Parvovirus B19",
    "Human polyomavirus 5":"Human Polyomavirus 5",

    "Mycobacterium avium complex":"NTM",
    "Mycobacterium avium":"NTM",
    "Mycobacterium marseillense":"NTM",
    "Mycobacterium abscessus subsp. massiliense":"NTM",
    "Mycobacterium massiliense":"NTM",
    "Mycobacterium abscessus":"NTM",
    "Mycobacterium intracellular":"NTM",
    "Mycobacterium intracellulare":"NTM",
    "Mycobacterium kansasii":"NTM",
    "Mycobacterium colombiense":"NTM",
    
    "Human herpesvirus 6B":"Human Herpesvirus 6",
    #"Human Herpesvirus 5":"Human betaherpesvirus 5",

}


sep_list = [',','，',";","；"]


def split_by_sep_list(string,sep_list):
    temp = [string]
    for sep in sep_list:
        temp = [i.split(sep) for i in temp]
        temp = [i.strip(" ") for l in temp for i in l]
    return temp

def move_bracket_blank(string):
    flag=False
    s =''
    for i in string:
        if i =="(" or i =="（":
            flag=True
        
        if flag==False and i!="\n" and i !="\xa0":
            s+=i

        if i ==")" or i =="）":
            flag=False
    return s.strip(" ")


def split_move(string,sep_list,transform_dic):
    temp= split_by_sep_list(move_bracket_blank(string),sep_list)
    temp2=[]
    for j in temp:
        if j not in transform_dic:
            temp2.append(j)
        else:
            temp2.append(transform_dic[j])
    return temp2


df = pd.read_excel(r"1-100患者病原检测.xlsx")
df =df.astype(str)


def get_pathogen_list(df,columns,transform_dic):
    a=set()
    for i in df[columns]:
        temp = split_move(i,sep_list,transform_dic)
        for j in temp:
            a.add(j)
    a.remove("nan")
    b=list(a)
    b.sort()
    return b


import pandas as pd
import numpy as np
import matplotlib.pyplot as plt
import seaborn as sns


pathogen_list_dic={
    "Bacteria":[],
    "Fungi":[],
    "Viruses":[]
}


for pathogen in ["Bacteria","Fungi","Viruses"]:
    for platform in ["Illumina","Nanopore"]:
        column = pathogen + " (Number of unique reads) by "+platform
        pathogen_list_dic[pathogen].extend(get_pathogen_list(df,column,transform_dic))


Bacteria_pathogen_list=list(set(pathogen_list_dic["Bacteria"]))
Fungi_pathogen_list=list(set(pathogen_list_dic["Fungi"]))
Viruses_pathogen_list=list(set(pathogen_list_dic["Viruses"]))

bacteria_pd = pd.DataFrame(columns = ["count"],index = Bacteria_pathogen_list,data=0)
Fungi_pd = pd.DataFrame(columns = ["count"],index = Fungi_pathogen_list,data=0)
Viruses_pd = pd.DataFrame(columns = ["count"],index = Viruses_pathogen_list,data=0)


pathogen_pd_dic={
    "Bacteria":bacteria_pd,
    "Fungi":Fungi_pd,
    "Viruses":Viruses_pd,
}

for pathogen in ["Bacteria","Fungi","Viruses"]:
    for platform in ["Illumina","Nanopore"]:
        column = pathogen + " (Number of unique reads) by "+platform
        for i in df[column]:
            i_set = set(split_move(i,sep_list,transform_dic))
            if 'nan' in i_set:
                i_set.remove('nan')
            if '' in i_set:
                i_set.remove('')
            
            for i in i_set:
                pathogen_pd_dic[pathogen].loc[i,"count"]+=1


Viruses_pathogen_top_list=list(Viruses_pd['count'].nlargest(5).index)
Viruses_pathogen_top_dic =dict(Viruses_pd['count'].nlargest(5))

#Viruses_pathogen_top_list.reverse()
Viruses_pathogen_top_value = [Viruses_pathogen_top_dic[i] for i in Viruses_pathogen_top_list]


color_list = ["#ED797B","#F29D7B","#6DBEC5","#E5D831","#9C86BD"]


plt.figure(figsize=(40,20))

plt.grid(axis='y', alpha=0.3)
plt.grid(axis='x', alpha=0.3)


for index,name, value,color in zip(list(range(len(Viruses_pathogen_top_list))),Viruses_pathogen_top_list, Viruses_pathogen_top_value,color_list):

    plt.barh([name],[value],color = color)

    plt.text(value+0.5,index,str(value),font = {'family': 'Times New Roman', 'size': 40},ha = 'center',va = 'bottom')
    print(index,value)


font = {'family': 'Times New Roman', 'size': 40}
font2 = {'family': 'Times New Roman', 'size': 150}


plt.rcParams['font.sans-serif'] = ['SimHei']  # 用来正常显示中文标签
plt.rcParams['font.family'] = 'Times New Roman'
plt.rcParams['axes.unicode_minus'] = False  # 用来正常显示负号


tick_label_size=30
plt.tick_params(axis='x', labelsize=tick_label_size)  # 设置x轴刻度标签字体大小
plt.tick_params(axis='y', labelsize=tick_label_size)  # 设置y轴刻度标签字体大小


#xy轴的标注

plt.xlabel('Frequency',font)

plt.xlim(0,50)

#plt.savefig(file_name.replace(':','_')+'.eps')#,dpi=300)
plt.savefig('Frequency.eps')
