# Supplementary material for: Microbial and clinical disparities in pneumonia: insights from metagenomic next-generation sequencing in patients with community-acquired and severe pneumonia
Source: Front Microbiol. 2025 Jun 20;16:1538109. doi: 10.3389/fmicb.2025.1538109 (PMC12227010; doi:10.3389/fmicb.2025.1538109)
Supplement: Supplementary file 4 [file Data_Sheet_2.csv]

name	baseMean	log2FoldChange	lfcSE	stat	pvalue	padj
Abiotrophia	157.1044204	1.648543998	0.79659781	2.069480956	NA	NA
Achromobacter	28.12996239	3.522873011	0.67190869	5.243082969	NA	NA
Acinetobacter	2729.532646	-3.611681366	1.007039659	-3.586434095	NA	NA
Actinomyces	738.1391328	2.481765379	0.871429688	2.847923835	NA	NA
Aggregatibacter	190.6803587	0.781356098	0.846925924	0.922579031	NA	NA
Alloprevotella	516.053346	-2.236322059	0.865968933	-2.58245068	NA	NA
Aspergillus	203603.7097	-3.572675027	1.183645393	-3.018366014	NA	NA
Atopobium	196.836151	1.977592624	0.821087434	2.408504311	NA	NA
Atopobium.1	20.94420574	-4.521706992	0.736372141	-6.14051882	NA	NA
Bacteroides	153.4658111	-1.017857349	0.848641216	-1.199396553	NA	NA
Bifidobacterium	11.30715078	2.816665015	0.595305563	4.731460934	NA	NA
Bordetella	4600.313047	-12.30672693	1.068461831	-11.5181718	NA	NA
Brevibacterium	5.376208804	-2.547383992	0.610513699	-4.172525523	NA	NA
Burkholderia	55.19751333	-5.924437534	0.810547196	-7.309182689	NA	NA
Campylobacter	779.7533424	2.303321505	0.851400148	2.705333691	NA	NA
Candida	172526.1152	1.8087926	1.088715346	1.661400849	0.096632967	0.128843957
Capnocytophaga	1063.578308	1.637863504	0.808782929	2.02509653	NA	NA
Chlamydia	479.050436	-3.775499265	0.917705475	-4.114064227	NA	NA
Corynebacterium	14595.09836	4.390795129	0.997928975	4.399907449	NA	NA
Cryptococcus	15537.40386	-14.06256489	1.117773243	-12.5808745	NA	NA
Dialister	84.02285054	-6.531366623	0.832296673	-7.847402055	NA	NA
Dialister.1	5.754198925	-2.641491688	0.61767169	-4.276530283	NA	NA
Dolosigranulum	379.0535422	-1.086064877	0.899844744	-1.206946958	NA	NA
Eikenella	63.6739453	3.336174729	0.749595833	4.450631372	NA	NA
Enterococcus	17322.8472	4.278578581	1.064761771	4.018343538	NA	NA
Escherichia	1716.657663	-10.88464989	0.99533888	-10.93562214	NA	NA
Finegoldia	16.61655461	7.18114454	0.388250708	18.49615312	NA	NA
Fusobacterium	1632.084782	-1.404348964	0.856448159	-1.639736101	NA	NA
Gemella	1525.490684	-0.044160788	0.880522432	-0.05015294	NA	NA
Granulicatella	393.3981463	1.609794148	0.807022316	1.994733127	0.046071994	0.128843957
Haemophilus	84698.69927	-0.399365481	0.876775822	-0.455493265	NA	NA
Kingella	9.745308814	-3.414040109	0.668365027	-5.10804721	NA	NA
Klebsiella	19171.04256	0.697914185	1.077959005	0.647440378	NA	NA
Lactobacillus	348.9924205	1.022393824	0.866922907	1.179336497	NA	NA
Lautropia	352.1308921	0.539678363	0.842838265	0.640310704	NA	NA
Legionella	849.6592975	-0.777275093	0.963686891	-0.806563937	NA	NA
Leptotrichia	166.4016272	-1.112861689	0.854396024	-1.30251272	NA	NA
Leucanostoc	6.067067717	5.578020622	0.35462004	15.72956965	NA	NA
Malassezia	18930.48005	-8.786059896	1.074696092	-8.175390201	NA	NA
Megasphaera	178.355226	-7.617902389	0.870764962	-8.748517363	NA	NA
Micrococcus	990.1528337	4.684520898	0.900293219	5.203327979	NA	NA
Mogibacterium	194.8527142	2.064144249	0.83208147	2.480699695	NA	NA
Moraxella	6823.670986	-4.116935391	1.05221849	-3.912624071	NA	NA
Mycoplasma	15263.52234	-3.319200906	1.081260012	-3.06975276	NA	NA
Neisseria	28529.09095	0.471995603	0.973628691	0.484779883	NA	NA
Olsenella	181.5883364	3.219577149	0.810372754	3.972958289	NA	NA
Orientia	54.37476862	-5.903082811	0.812629289	-7.264176782	NA	NA
Parvimonas	630.132139	-4.111614851	0.862706524	-4.765948487	NA	NA
Pasteurella	5.300522975	-2.527797919	0.60900812	-4.150680159	NA	NA
Peptoniphilus	11545.58366	-0.446504849	0.95175826	-0.469136826	0.638971838	0.638971838
Peptostreptococcus	57.31459057	-5.979004912	0.807443078	-7.40486243	NA	NA
Pneumocystis	45460.218	-0.68302007	1.129220723	-0.604859667	NA	NA
Porphyromonas	4564.749913	-1.564032037	0.834250269	-1.874775584	NA	NA
Prevotella	12689.27637	-1.684847054	0.743804645	-2.265174149	NA	NA
Propionibacterium	354.9445761	1.621376318	0.862381484	1.880114946	NA	NA
Pseudomonas	30562.27895	2.833993486	1.088117311	2.6044926	NA	NA
Pyramidobacter	122.0274337	0.251107164	0.827664894	0.303392311	NA	NA
Rothia	3487.144579	0.768593517	0.797683463	0.963531968	NA	NA
Serratia	21.65100631	4.671245785	0.59628931	7.833858012	NA	NA
Slackia	5.376208804	-2.547383992	0.610513699	-4.172525523	NA	NA
Solobacterium	14.03872299	-3.944051697	0.698954357	-5.642788629	NA	NA
Staphylococcus	3309.275178	2.307495934	0.958595657	2.407162934	NA	NA
Stenotrophomonas	1090.860819	2.841907477	0.946763962	3.001706436	NA	NA
Streptococcus	570087.8225	-1.042277425	0.600505759	-1.735665994	0.08262291	0.128843957
Tannerella	451.0369517	1.128340747	0.831005533	1.357801726	NA	NA
Treponema	2354.422995	-11.34077627	0.95498347	-11.87536395	NA	NA
Tropheryma	15657.68747	0.109230826	1.086849077	0.100502295	NA	NA
Ureaplasma	161.9899404	-2.12212249	0.855732382	-2.479890367	NA	NA
Veillonella	6684.171814	-0.507346876	0.749933168	-0.676522786	NA	NA
