# Supplementary material for: Microbial and clinical disparities in pneumonia: insights from metagenomic next-generation sequencing in patients with community-acquired and severe pneumonia
Source: Front Microbiol. 2025 Jun 20;16:1538109. doi: 10.3389/fmicb.2025.1538109 (PMC12227010; doi:10.3389/fmicb.2025.1538109)
Supplement: Supplementary file 5 [file Data_Sheet_3.zip]

Archive with 4 entries (4 files):
- ANCOMBC/ancombc_results_En_filter0.csv
- ANCOMBC/ANCOMBC_significant_heatmap.pdf
- ANCOMBC/ANCOMBC_W_value_plot.pdf
- ANCOMBC/r.ANCOMBC2.r
