# Supplementary material for: Microbial and clinical disparities in pneumonia: insights from metagenomic next-generation sequencing in patients with community-acquired and severe pneumonia
Source: Front Microbiol. 2025 Jun 20;16:1538109. doi: 10.3389/fmicb.2025.1538109 (PMC12227010; doi:10.3389/fmicb.2025.1538109)
Supplement: Supplementary file 5 [file Data_Sheet_3.zip › ANCOMBC/ancombc_results_En_filter0.csv]

taxon	log2FC	SE	W	p_val	q_val
Abiotrophia	-0.14530387418755	0.100602096385369	-1.44434240844192	0.164127234087372	0.238730522308904
Candida	-1.1446912825171	0.192351914673306	-5.95102619311728	3.6911703494264e-07	2.95293627954112e-06
Capnocytophaga	-0.141947243150998	0.159066122203634	-0.89237884965398	0.375481732770458	0.462131363409795
Corynebacterium	0.282850876907862	0.279737156126709	1.01113088023152	0.319310552164974	0.425747402886631
Granulicatella	0.0899730182529561	0.114211809121647	0.787773339244855	0.435360186991282	0.497554499418608
Haemophilus	0.884092154043318	0.183230055836053	4.82503893812251	4.37405768012959e-06	1.74962307205184e-05
Klebsiella	-1.22530218072559	0.22079523954579	-5.5494954657819	9.05834620699374e-06	2.898670786238e-05
Peptoniphilus	-0.531773126096126	0.115714072805358	-4.59557868117404	2.56465435273024e-05	6.83907827394731e-05
Porphyromonas	-1.00396129088508	0.19226060217561	-5.22187738686092	1.13188809636876e-06	6.03673651396673e-06
Prevotella	-0.724766093417607	0.175541070691265	-4.12875511447859	6.42742978456515e-05	0.000128548595691303
Pseudomonas	1.86325546029239	0.203381132619625	9.16139779680134	3.88570118338644e-09	6.21712189341831e-08
Rothia	-0.0627742989785277	0.195721888502468	-0.320732134044048	0.749117856993373	0.749117856993373
Staphylococcus	-0.180919453454459	0.249348872207185	-0.725567562640236	0.473546215224724	0.505115962906372
Streptococcus	-0.90751482043941	0.281231242972876	-3.22693457115978	0.00150122987697607	0.00266885311462412
Tannerella	-0.621534299819894	0.137269216096805	-4.52784912373636	6.00163701882726e-05	0.000128548595691303
Veillonella	-0.279213727273751	0.157606272139879	-1.77159020058506	0.0790222784337267	0.126435645493963
