# Supplementary material for: Microbial and clinical disparities in pneumonia: insights from metagenomic next-generation sequencing in patients with community-acquired and severe pneumonia
Source: Front Microbiol. 2025 Jun 20;16:1538109. doi: 10.3389/fmicb.2025.1538109 (PMC12227010; doi:10.3389/fmicb.2025.1538109)
Supplement: Supplementary file 5 [file Data_Sheet_3.zip › ANCOMBC/r.ANCOMBC2.r]

rm(list=ls())
install.packages(c("ANCOMBC", "DESeq2", "phyloseq"))
if (!require("BiocManager", quietly = TRUE))
  install.packages("tidyverse")
install.packages("tidyverse")
BiocManager::install(c("microbiome"))

library(ANCOMBC)
library(phyloseq)
library(tidyverse)
library(ggplot2)

setwd("F:\\zzp\\work\\2025-2-17-Clinical_Microbiome_Statistical_Analysis\\Code Commit\\Code Commit\\Microecological Indicator Calculation")

################################################################################
# 数据分析
# 通过Python传递数据到R
df <- read.csv("merged_data.csv",row.names = 1)
names(df) <- gsub(" ", "_", names(df))  # 替换所有空格为下划线


# 数据预处理
processed_data <- df %>%
# 转换分组为因子
mutate(group = factor(group, levels = c(1, 2), labels = c("Control", "Disease"))) %>%
# 过滤低丰度微生物（总丰度>0）
select(-group) %>%
select(where(~ sum(.) > 0)) %>%
bind_cols(group = df$group)
processed_data
processed_data<- edit(processed_data)
# 保存文件
write.csv(processed_data %>% t(),"processed_data.csv",fileEncoding = "UTF-8")

# 创建phyloseq对象
xx<- processed_data %>% select(-group) %>% t()

otu_table <- otu_table(processed_data %>% select(-group) %>% t(), taxa_are_rows = TRUE)
sample_data <- sample_data(data.frame(
  group = processed_data$group,
  row.names = rownames(processed_data)
))
#
#1   2 
#181  22 
#
sample_names(sample_data)<-sample_names(otu_table)
physeq <- phyloseq(otu_table, sample_data)

# 执行ANCOM-BC分析
ancombc_res <- ancombc2(
  data = physeq,
  p_adj_method = "fdr",
  group = "group",
  struc_zero = TRUE,
  neg_lb = TRUE,
  alpha = 0.05,
  fix_formula="group"
)

# 提取结果
# 提取结果
results <- ancombc_res$res %>%
  as.data.frame() %>%
  select(
    taxon = taxon,
    log2FC = lfc_group,
    SE = se_group,
    W = W_group,
    p_val = p_group,
    q_val = q_group
  )
# 筛选显著差异微生物
significant_results <- results %>%
  filter(q_val < 0.05 & abs(log2FC) > 1)

# 可视化结果（火山图）
ggplot(results, aes(x = log2FC, y = -log10(q_val))) +
  geom_point(aes(color = ifelse(q_val < 0.05 & abs(log2FC) > 1, "Significant", "Non-significant")), 
             alpha = 0.7, size = 3) +
  geom_hline(yintercept = -log10(0.05), linetype = "dashed", color = "red") +
  geom_vline(xintercept = c(-1, 1), linetype = "dashed", color = "blue") +
  scale_color_manual(values = c("grey", "firebrick")) +
  labs(
    title = "ANCOM-BC2差异分析结果",
    x = "log2(Fold Change)",
    y = "-log10(q-value)",
    color = "Significance"
  ) +
  theme_minimal(base_size = 12) +
  theme(
    plot.title = element_text(hjust = 0.5, face = "bold"),
    legend.position = "top"
  )

# 保存结果
write.csv(results, "ancombc_results_En_filter0.csv", row.names = FALSE)
ggsave("ancombc_volcano_plot.png", width = 8, height = 6, dpi = 300)
