# Supplementary material for: Microbial and clinical disparities in pneumonia: insights from metagenomic next-generation sequencing in patients with community-acquired and severe pneumonia
Source: Front Microbiol. 2025 Jun 20;16:1538109. doi: 10.3389/fmicb.2025.1538109 (PMC12227010; doi:10.3389/fmicb.2025.1538109)
Supplement: Supplementary file 6 [file Data_Sheet_4.zip]

Archive with 17 entries (17 files):
- corr/index of Chao1.svg
- corr/index of Richness.svg
- corr/index of Shannon.svg
- corr/index of Simpson.svg
- corr/inflammatory_markers.pdf
- corr/Mantel_Corr_CRP.pdf
- corr/Mantel_PCT_Corr.pdf
- corr/PCA.svg
- corr/PCoA.svg
- corr/r.corr.R
- corr/shannon_corr_CRP.plot.pdf
- corr/shannon_corr_CRP_cut3.plot.pdf
- corr/shannon_corr_CRP_cut4.plot.pdf
- corr/shannon_corr_CRP_cut5.plot.pdf
- corr/shannon_corr_PCT.plot.pdf
- corr/shannon_corr_PCT_cut0.05.plot.pdf
- corr/╬ó╔·╬∩╚║┬Σ╢α╤∙╨╘ - ╤╫╓ó╥≥╫╙╧α╣╪╨╘ ╜ß╣√╦╡├≈.md
