# Supplementary material for: Microbial and clinical disparities in pneumonia: insights from metagenomic next-generation sequencing in patients with community-acquired and severe pneumonia
Source: Front Microbiol. 2025 Jun 20;16:1538109. doi: 10.3389/fmicb.2025.1538109 (PMC12227010; doi:10.3389/fmicb.2025.1538109)
Supplement: Supplementary file 6 [file Data_Sheet_4.zip › corr/r.corr.R]

# ---------------------------------------------------------------
# Title:      微生物组与炎症因子关联分析
# Description: 本脚本执行以下分析：
#              1. 微生物组数据预处理与多样性计算
#              2. 炎症因子与多样性相关性分析
#              3. 群落结构差异的多变量分析
#              4. 炎症标志物的组间差异检验
# ---------------------------------------------------------------

### 第一部分：环境准备 --------------------------------------------------------
# 加载必要库
library(vegan)        # 生态学数据分析 v2.6-4
library(phyloseq)     # 微生物组分析 v1.44.0
library(tidyverse)    # 数据操作与可视化 v2.0.0
library(ggpubr)       # 出版级图形 v0.6.0
library(pROC)         # ROC分析 v1.18.4
library(patchwork)    # 图形拼贴 v1.1.3

# 设置工作路径（根据实际情况修改）
setwd("F:/zzp/work/2025-2-17-Clinical_Microbiome_Statistical_Analysis/Code Commit/Microecological Indicator Calculation")

### 第二部分：数据加载与预处理 ------------------------------------------------
# 读取原始数据
inflammatory_data <- read.csv("imflammatory_microbiome1.csv", 
                              fileEncoding = "gbk") %>%
  select(1:71) %>%  # 选择微生物特征列
  rename_with(~ gsub(" ", "_", .x))  # 标准化列名

# 数据清洗流程
processed_data <- inflammatory_data %>%
  mutate(
    # 转换分组变量
    group = factor(group, 
                   levels = c(1, 2), 
                   labels = c("Control", "Disease")),
    # 过滤低丰度特征（总丰度>0）
    across(where(is.numeric), ~ if_else(sum(.) > 0, ., NA_real_))
  ) %>%
  select(-group, group)  # 重构分组列位置

# 创建phyloseq对象
physeq <- phyloseq(
  otu_table = otu_table(processed_data[, -ncol(processed_data)] %>% t(), 
                        taxa_are_rows = TRUE),
  sample_data = sample_data(
    processed_data %>% 
      select(group) %>%
      mutate(SampleID = rownames(.))
  )
)

### 第三部分：多样性分析 ------------------------------------------------------
# 计算alpha多样性
alpha_div <- estimate_richness(physeq, measures = "Shannon")

# 合并临床数据
clinical_data <- inflammatory_data[, 71:78] %>%
  mutate(
    Shannon = alpha_div$Shannon,
    Group_new = factor(case_when(
      Group == "A" ~ "CAP",
      Group == "B" ~ "SP",
      TRUE ~ NA_character_
    ), levels = c("CAP", "SP"))
  )

### 第四部分：炎症因子阈值优化 ------------------------------------------------

# 计算最佳阈值
crp_cutoff <- 3
pct_cutoff <- 0

# 亚组划分
analysis_data <- clinical_data %>%
  filter(CRP >= crp_cutoff$threshold, PCT >= pct_cutoff$threshold)

### 第五部分：统计建模与可视化 ------------------------------------------------
## 5.1 多样性相关性分析
generate_corr_plot <- function(data, x_var, cutoff) {
  ggscatter(data, x = x_var, y = "Shannon",
            color = "Group_new", palette = "npg",
            add = "reg.line", conf.int = TRUE,
            cor.coef = TRUE, cor.method = "spearman") +
    geom_vline(xintercept = cutoff, linetype = "dashed", color = "grey50") +
    labs(x = paste(x_var, ifelse(x_var=="CRP", "(mg/L)", "(ng/mL)")),
         y = "Shannon Diversity Index") +
    theme_bw(base_size = 14)
}

# 生成并保存图形
crp_plot <- generate_corr_plot(analysis_data, "CRP", crp_cutoff$threshold)
pct_plot <- generate_corr_plot(analysis_data, "PCT", pct_cutoff$threshold)

combined_plot <- (crp_plot + pct_plot) + 
  plot_layout(guides = "collect") &
  theme(legend.position = "top")

ggsave("Figure2_Correlation.pdf", combined_plot, 
       width = 12, height = 6, dpi = 300)

## 5.2 群落结构差异分析
# PERMANOVA分析
permanova_res <- adonis2(
  phyloseq::distance(physeq, "bray") ~ CRP + PCT + age,
  data = analysis_data, 
  permutations = 999
)

# 结果可视化
permanova_plot <- tidy(permanova_res) %>%
  filter(term != "Total") %>%
  ggplot(aes(x = reorder(term, -R2), y = R2, fill = `Pr(>F)` < 0.05)) +
  geom_col(width = 0.7) +
  geom_text(aes(label = sprintf("R²=%.2f\np=%.3f", R2, `Pr(>F)`)), 
            vjust = -0.5, size = 4) +
  scale_fill_manual(values = c("TRUE" = "#4DAF4A", "FALSE" = "grey70")) +
  labs(x = "Predictors", y = "Explained Variance (R²)") +
  theme_classic(base_size = 14)

## 5.3 炎症因子组间差异
# 统计检验与可视化一体化函数
analyze_biomarker <- function(data, biomarker) {
  # 正态性检验
  norm_test <- shapiro.test(data[[biomarker]])
  
  # 非参数检验
  wilcox_test <- wilcox.test(
    reformulate("Group_new", biomarker), 
    data = data,
    conf.int = TRUE
  )
  
  # 效应量计算
  effect_size <- wilcox_effsize(
    data, reformulate("Group_new", biomarker),
    ci = TRUE
  )
  
  # 可视化
  ggboxplot(data, x = "Group_new", y = biomarker,
            fill = "Group_new", palette = "jco",
            width = 0.6, outlier.shape = NA) +
    geom_jitter(width = 0.1, alpha = 0.5) +
    stat_compare_means(method = "wilcox.test", label = "p.format") +
    labs(x = "", y = paste(biomarker, "Level")) +
    theme(legend.position = "none")
}

# 执行分析
crp_analysis <- analyze_biomarker(analysis_data, "CRP")
pct_analysis <- analyze_biomarker(analysis_data, "PCT")

### 第六部分：结果导出 --------------------------------------------------------
# 保存关键结果
results_list <- list(
  CRP_Cutoff = crp_cutoff,
  PCT_Cutoff = pct_cutoff,
  PERMANOVA = permanova_res,
  Regression_Models = list(CRP = CRP_model, PCT = PCT_model)
)

saveRDS(results_list, "Analysis_Results.rds")

# 生成最终报告
rmarkdown::render(
  "Analysis_Report.Rmd",
  output_file = "Microbiome_Inflammation_Analysis.html"
)
